# Supplementary material for: RNA demethylase ALKBH5 promotes colorectal cancer progression by posttranscriptional activation of RAB5A in an m6A‐YTHDF2‐dependent manner
Source: Clin Transl Med. 2023 May 18;13(5):e1279. doi: 10.1002/ctm2.1279 (PMC10196219; doi:10.1002/ctm2.1279)
Supplement: Supplementary file 2 — Supporting Information [file CTM2-13-e1279-s002.xlsx]

## Sheet: RNA-seq data
gene_id	gene_name	sh_AL_1	sh_AL_2	sh_NC_1	sh_NC_2	shAL	shNC	log2FoldChange	pvalue	padj	gene_chr	gene_start	gene_end	gene_length	gene_biotype	gene_description	tf_family
ENSG00000091542	ALKBH5	312.092	270.226	1905.15	1941.2	291.159	1923.18	-2.72386	2.92e-137	3.63e-133	17	18183078	18209954	3190	protein_coding	alkB homolog 5, RNA demethylase [Source:HGNC Symbol;Acc:HGNC:25996]	-
ENSG00000168209	DDIT4	1853.3	1964.64	5356.87	5781.72	1908.97	5569.29	-1.54443	6.25e-134	3.88e-130	10	72273920	72276036	2058	protein_coding	DNA damage inducible transcript 4 [Source:HGNC Symbol;Acc:HGNC:24944]	-
ENSG00000141526	SLC16A3	12421.9	12098.1	6124.44	6109.68	12260	6117.06	1.00302	1.46e-133	6.03e-130	17	82228397	82261129	8995	protein_coding	solute carrier family 16 member 3 [Source:HGNC Symbol;Acc:HGNC:10924]	-
ENSG00000167772	ANGPTL4	765.03	744.622	2682.24	3018.06	754.826	2850.15	-1.91652	5.13e-108	1.59e-104	19	8363289	8374373	2482	protein_coding	angiopoietin like 4 [Source:HGNC Symbol;Acc:HGNC:16039]	-
ENSG00000132470	ITGB4	14818.3	14731.3	8549.87	8413.58	14774.8	8481.72	0.800636	7.39e-102	1.84e-98	17	75721328	75757818	6761	protein_coding	integrin subunit beta 4 [Source:HGNC Symbol;Acc:HGNC:6158]	-
ENSG00000075618	FSCN1	15017.9	14405	7749.95	8320.6	14711.5	8035.28	0.872739	7.52e-87	1.56e-83	7	5592823	5606655	3692	protein_coding	fascin actin-bundling protein 1 [Source:HGNC Symbol;Acc:HGNC:11148]	-
ENSG00000132002	DNAJB1	3273.92	3063.56	6473.51	7031.24	3168.74	6752.38	-1.09134	1.05e-78	1.87e-75	19	14514770	14529770	3672	protein_coding	DnaJ heat shock protein family (Hsp40) member B1 [Source:HGNC Symbol;Acc:HGNC:5270]	-
ENSG00000130066	SAT1	10740.8	10716.9	19076.2	17692.5	10728.9	18384.4	-0.77711	5.28e-78	8.2e-75	X	23783173	23786226	2498	protein_coding	spermidine/spermine N1-acetyltransferase 1 [Source:HGNC Symbol;Acc:HGNC:10540]	-
ENSG00000125378	BMP4	3177.66	3122.61	1362.04	1378.25	3150.13	1370.15	1.20116	4.53e-67	6.25e-64	14	53949736	53958761	3082	protein_coding	bone morphogenetic protein 4 [Source:HGNC Symbol;Acc:HGNC:1071]	-
ENSG00000186480	INSIG1	1500.67	1471.23	3282.41	3468.62	1485.95	3375.52	-1.18355	1.32e-65	1.63e-62	7	155297776	155310235	3650	protein_coding	insulin induced gene 1 [Source:HGNC Symbol;Acc:HGNC:6083]	-
ENSG00000120738	EGR1	5913.53	6055.06	10072.7	9778.55	5984.29	9925.6	-0.730043	4.22e-64	4.77e-61	5	138465490	138469315	3138	protein_coding	early growth response 1 [Source:HGNC Symbol;Acc:HGNC:3238]	zf-C2H2
ENSG00000072506	HSD17B10	1366.92	1325.11	382.362	383.132	1346.01	382.747	1.81423	6.67e-60	6.91e-57	X	53431258	53434373	1115	protein_coding	hydroxysteroid 17-beta dehydrogenase 10 [Source:HGNC Symbol;Acc:HGNC:4800]	-
ENSG00000092820	EZR	25731.4	26205.9	18216.4	18045	25968.6	18130.7	0.518315	1.26e-58	1.2e-55	6	158765741	158819412	3342	protein_coding	ezrin [Source:HGNC Symbol;Acc:HGNC:12691]	-
ENSG00000080822	CLDND1	2621.37	2688.24	5143.81	4854.03	2654.81	4998.92	-0.913178	6.64e-56	5.9e-53	3	98497912	98523066	5217	protein_coding	claudin domain containing 1 [Source:HGNC Symbol;Acc:HGNC:1322]	-
ENSG00000135074	ADAM19	5700.74	5709.77	3306.19	3175.4	5705.25	3240.79	0.815718	3.74e-54	3.1e-51	5	157395534	157575775	7704	protein_coding	ADAM metallopeptidase domain 19 [Source:HGNC Symbol;Acc:HGNC:197]	-
ENSG00000134107	BHLHE40	2087.37	2219.85	4127.98	4144.98	2153.61	4136.48	-0.941566	1.78e-52	1.38e-49	3	4979116	4985323	3837	protein_coding	basic helix-loop-helix family member e40 [Source:HGNC Symbol;Acc:HGNC:1046]	bHLH
ENSG00000163110	PDLIM5	2789.57	2804.34	5172.34	4930.65	2796.96	5051.5	-0.853016	4.38e-52	3.21e-49	4	94451857	94668227	11090	protein_coding	PDZ and LIM domain 5 [Source:HGNC Symbol;Acc:HGNC:17468]	-
ENSG00000161714	PLCD3	3542.44	3469.9	1699.7	1796.12	3506.17	1747.91	1.00461	6.2e-52	4.28e-49	17	45108967	45133354	6740	protein_coding	phospholipase C delta 3 [Source:HGNC Symbol;Acc:HGNC:9061]	-
ENSG00000026508	CD44	10423.7	10868.1	6916.75	6938.26	10645.9	6927.51	0.619919	9.26e-49	6.06e-46	11	35138870	35232402	10004	protein_coding	CD44 molecule (Indian blood group) [Source:HGNC Symbol;Acc:HGNC:1681]	-
ENSG00000184254	ALDH1A3	4255.8	4256.55	2458.72	2424.46	4256.17	2441.59	0.801651	1.61e-43	1e-40	15	100877714	100916626	5772	protein_coding	aldehyde dehydrogenase 1 family member A3 [Source:HGNC Symbol;Acc:HGNC:409]	-
ENSG00000138166	DUSP5	1872.55	1854.55	3392.75	3423.67	1863.55	3408.21	-0.870934	6.98e-42	3.94e-39	10	110497838	110511544	2615	protein_coding	dual specificity phosphatase 5 [Source:HGNC Symbol;Acc:HGNC:3071]	-
ENSG00000128016	ZFP36	1936.39	1698.42	3511.64	3813.95	1817.4	3662.79	-1.01096	7.81e-41	4.05e-38	19	39406813	39409412	2010	protein_coding	ZFP36 ring finger protein [Source:HGNC Symbol;Acc:HGNC:12862]	-
ENSG00000198648	STK39	3003.38	2972.48	1478.08	1599.96	2987.93	1539.02	0.957625	1.09e-40	5.43e-38	2	167954020	168248141	4247	protein_coding	serine/threonine kinase 39 [Source:HGNC Symbol;Acc:HGNC:17717]	-
ENSG00000184292	TACSTD2	117.541	126.105	581.151	655.922	121.823	618.537	-2.34351	1.45e-39	6.92e-37	1	58575423	58577773	2351	protein_coding	tumor associated calcium signal transducer 2 [Source:HGNC Symbol;Acc:HGNC:11530]	-
ENSG00000138119	MYOF	6840.68	7015.86	4515.1	4493.37	6928.27	4504.24	0.621204	2.76e-39	1.27e-36	10	93306429	93482317	8473	protein_coding	myoferlin [Source:HGNC Symbol;Acc:HGNC:3656]	-
ENSG00000059804	SLC2A3	139.833	164.137	666.755	681.464	151.985	674.109	-2.14867	1.46e-38	6.46e-36	12	7919230	7936275	6159	protein_coding	solute carrier family 2 member 3 [Source:HGNC Symbol;Acc:HGNC:11007]	-
ENSG00000186352	ANKRD37	186.444	164.137	688.631	791.806	175.291	740.219	-2.07796	4.52e-38	1.94e-35	4	185396021	185400628	2580	protein_coding	ankyrin repeat domain 37 [Source:HGNC Symbol;Acc:HGNC:29593]	-
ENSG00000123989	CHPF	11802.7	11195.3	7583.5	7942.58	11499	7763.04	0.566956	1.24e-37	5.13e-35	2	219538947	219543787	3354	protein_coding	chondroitin polymerizing factor [Source:HGNC Symbol;Acc:HGNC:24291]	-
ENSG00000181222	POLR2A	10091.3	10182.5	7037.54	7116.04	10136.9	7076.79	0.518504	3.59e-37	1.44e-34	17	7484366	7514616	8355	protein_coding	RNA polymerase II subunit A [Source:HGNC Symbol;Acc:HGNC:9187]	-
ENSG00000108679	LGALS3BP	7053.47	6833.71	4559.8	4586.34	6943.59	4573.07	0.602527	9.8e-37	3.69e-34	17	78971238	78980109	3584	protein_coding	galectin 3 binding protein [Source:HGNC Symbol;Acc:HGNC:6564]	-
ENSG00000109321	AREG	5405.87	5473.57	7956.35	8178.59	5439.72	8067.47	-0.568481	1.06e-36	3.88e-34	4	74445134	74455009	1648	protein_coding	amphiregulin [Source:HGNC Symbol;Acc:HGNC:651]	-
ENSG00000171951	SCG2	676.874	769.643	180.718	184.925	723.258	182.822	1.98438	2.37e-36	8.41e-34	2	223596940	223602503	2719	protein_coding	secretogranin II [Source:HGNC Symbol;Acc:HGNC:10575]	-
ENSG00000153292	ADGRF1	973.767	1059.88	356.681	316.722	1016.83	336.701	1.59358	2.4e-35	8.3e-33	6	46997703	47042363	12401	protein_coding	adhesion G protein-coupled receptor F1 [Source:HGNC Symbol;Acc:HGNC:18990]	-
ENSG00000204388	HSPA1B	1339.56	1257.05	2537.66	3053.82	1298.31	2795.74	-1.1062	1.77e-34	5.96e-32	6	31827735	31830255	2521	protein_coding	heat shock protein family A (Hsp70) member 1B [Source:HGNC Symbol;Acc:HGNC:5233]	-
ENSG00000148926	ADM	1184.53	1162.97	2228.54	2377.46	1173.75	2303	-0.972159	3.34e-34	1.07e-31	11	10304680	10307397	2718	protein_coding	adrenomedullin [Source:HGNC Symbol;Acc:HGNC:259]	-
ENSG00000137501	SYTL2	1168.32	1273.06	465.111	480.192	1220.69	472.652	1.36916	4.55e-34	1.41e-31	11	85694224	85811159	11258	protein_coding	synaptotagmin like 2 [Source:HGNC Symbol;Acc:HGNC:15585]	-
ENSG00000177494	ZBED2	621.144	561.469	134.112	140.993	591.306	137.552	2.10439	1.58e-33	4.77e-31	3	111592900	111595443	2311	protein_coding	zinc finger BED-type containing 2 [Source:HGNC Symbol;Acc:HGNC:20710]	zf-BED
ENSG00000136997	MYC	6256.02	6021.03	3789.37	4057.11	6138.52	3923.24	0.646133	2.94e-33	8.7e-31	8	127735434	127741434	3001	protein_coding	MYC proto-oncogene, bHLH transcription factor [Source:HGNC Symbol;Acc:HGNC:7553]	bHLH
ENSG00000179094	PER1	1804.66	1747.46	3053.19	3237.72	1776.06	3145.45	-0.8244	3.81e-33	1.1e-30	17	8140472	8156506	7002	protein_coding	period circadian regulator 1 [Source:HGNC Symbol;Acc:HGNC:8845]	-
ENSG00000115738	ID2	1284.84	1426.19	2659.41	2545.02	1355.52	2602.21	-0.94094	6.01e-33	1.7e-30	2	8678845	8684453	2205	protein_coding	inhibitor of DNA binding 2 [Source:HGNC Symbol;Acc:HGNC:5361]	bHLH
ENSG00000130508	PXDN	299.932	325.272	919.76	898.061	312.602	908.911	-1.53978	4.42e-32	1.22e-29	2	1631887	1744852	11257	protein_coding	peroxidasin [Source:HGNC Symbol;Acc:HGNC:14966]	-
ENSG00000120875	DUSP4	5148.5	4919.11	3187.3	3279.61	5033.8	3233.45	0.638692	5.72e-31	1.54e-28	8	29333064	29350668	7257	protein_coding	dual specificity phosphatase 4 [Source:HGNC Symbol;Acc:HGNC:3070]	-
ENSG00000131746	TNS4	1871.54	1791.5	934.027	875.584	1831.52	904.806	1.01688	2.03e-30	5.35e-28	17	40475828	40501597	4847	protein_coding	tensin 4 [Source:HGNC Symbol;Acc:HGNC:24352]	-
ENSG00000124766	SOX4	4486.82	4663.89	2754.52	2954.71	4575.36	2854.62	0.680963	3.09e-30	8e-28	6	21592768	21598619	5852	protein_coding	SRY-box 4 [Source:HGNC Symbol;Acc:HGNC:11200]	HMG
ENSG00000163032	VSNL1	500.563	451.377	106.529	97.0601	475.97	101.794	2.22411	1.7e-29	4.31e-27	2	17539126	17657018	3833	protein_coding	visinin like 1 [Source:HGNC Symbol;Acc:HGNC:12722]	-
ENSG00000135046	ANXA1	5925.69	5776.82	3999.58	3877.29	5851.26	3938.44	0.570951	2.88e-29	7.17e-27	9	73151757	73170393	4561	protein_coding	annexin A1 [Source:HGNC Symbol;Acc:HGNC:533]	-
ENSG00000075426	FOSL2	948.434	952.796	1825.25	1870.71	950.615	1847.98	-0.958906	3.93e-29	9.57e-27	2	28392448	28417312	7157	protein_coding	FOS like 2, AP-1 transcription factor subunit [Source:HGNC Symbol;Acc:HGNC:3798]	TF_bZIP
ENSG00000138772	ANXA3	1357.8	1377.15	626.807	656.944	1367.48	641.875	1.09151	1.97e-27	4.71e-25	4	78551519	78610451	5123	protein_coding	annexin A3 [Source:HGNC Symbol;Acc:HGNC:541]	-
ENSG00000135373	EHF	989.979	1010.84	389.02	420.934	1000.41	404.977	1.30534	3.52e-27	8.11e-25	11	34621093	34661057	4386	protein_coding	ETS homologous factor [Source:HGNC Symbol;Acc:HGNC:3246]	ETS
ENSG00000145632	PLK2	1659.76	1705.42	854.131	875.584	1682.59	864.858	0.960348	8.04e-27	1.82e-24	5	58453982	58460260	4768	protein_coding	polo like kinase 2 [Source:HGNC Symbol;Acc:HGNC:19699]	-
ENSG00000079459	FDFT1	2647.71	2686.24	4043.33	4328.88	2666.98	4186.11	-0.650145	9.03e-27	2e-24	8	11795573	11839309	5202	protein_coding	farnesyl-diphosphate farnesyltransferase 1 [Source:HGNC Symbol;Acc:HGNC:3629]	-
ENSG00000088340	FER1L4	437.739	417.348	1014.88	1015.55	427.544	1015.22	-1.24771	4.66e-26	1.02e-23	20	35558737	35607562	9067	transcribed_unitary_pseudogene	fer-1 like family member 4, pseudogene [Source:HGNC Symbol;Acc:HGNC:15801]	-
ENSG00000164211	STARD4	556.293	593.496	1318.29	1197.41	574.894	1257.85	-1.12988	5.07e-25	1.07e-22	5	111496033	111512590	5684	protein_coding	StAR related lipid transfer domain containing 4 [Source:HGNC Symbol;Acc:HGNC:18058]	-
ENSG00000105974	CAV1	2971.96	3081.57	1851.89	1897.27	3026.77	1874.58	0.691385	6.26e-25	1.3e-22	7	116524785	116561184	4082	protein_coding	caveolin 1 [Source:HGNC Symbol;Acc:HGNC:1527]	-
ENSG00000011028	MRC2	662.688	703.587	1352.53	1484.51	683.138	1418.52	-1.05371	8.7e-25	1.77e-22	17	62627401	62693597	6860	protein_coding	mannose receptor C type 2 [Source:HGNC Symbol;Acc:HGNC:16875]	-
ENSG00000067064	IDI1	963.634	915.765	1836.67	1712.34	939.699	1774.51	-0.917483	1.52e-24	2.99e-22	10	1039152	1049170	4345	protein_coding	isopentenyl-diphosphate delta isomerase 1 [Source:HGNC Symbol;Acc:HGNC:5387]	-
ENSG00000185551	NR2F2	2589.96	2221.86	3902.56	4266.56	2405.91	4084.56	-0.763491	3.58e-24	6.94e-22	15	96325938	96340263	6459	protein_coding	nuclear receptor subfamily 2 group F member 2 [Source:HGNC Symbol;Acc:HGNC:7976]	RXR-like
ENSG00000052802	MSMO1	798.468	824.689	1504.72	1566.24	811.578	1535.48	-0.919677	8.06e-23	1.52e-20	4	165327623	165343160	2892	protein_coding	methylsterol monooxygenase 1 [Source:HGNC Symbol;Acc:HGNC:10545]	-
ENSG00000135245	HILPDA	285.746	286.239	745.7	729.483	285.993	737.592	-1.36693	1.25e-22	2.31e-20	7	128455849	128458418	2070	protein_coding	hypoxia inducible lipid droplet associated [Source:HGNC Symbol;Acc:HGNC:28859]	-
ENSG00000101752	MIB1	1423.66	1474.23	2407.36	2344.77	1448.95	2376.06	-0.713639	1.02e-21	1.84e-19	18	21704957	21870957	10033	protein_coding	mindbomb E3 ubiquitin protein ligase 1 [Source:HGNC Symbol;Acc:HGNC:21086]	-
ENSG00000144827	ABHD10	4824.25	5119.27	3488.81	3324.56	4971.76	3406.69	0.545198	1.08e-21	1.92e-19	3	111979010	111993363	3021	protein_coding	abhydrolase domain containing 10 [Source:HGNC Symbol;Acc:HGNC:25656]	-
ENSG00000112972	HMGCS1	978.833	1045.87	1926.07	1747.08	1012.35	1836.58	-0.859601	2.27e-21	3.98e-19	5	43289395	43313512	4702	protein_coding	3-hydroxy-3-methylglutaryl-CoA synthase 1 [Source:HGNC Symbol;Acc:HGNC:5007]	-
ENSG00000127663	KDM4B	2403.51	2411.01	1516.13	1450.79	2407.26	1483.46	0.698153	3.38e-21	5.76e-19	19	4969113	5153595	14716	protein_coding	lysine demethylase 4B [Source:HGNC Symbol;Acc:HGNC:29136]	-
ENSG00000099875	MKNK2	4987.39	4937.12	3451.72	3563.64	4962.25	3507.68	0.500639	4.71e-21	7.92e-19	19	2037465	2051244	5221	protein_coding	MAP kinase interacting serine/threonine kinase 2 [Source:HGNC Symbol;Acc:HGNC:7111]	-
ENSG00000179833	SERTAD2	1764.13	1812.51	2758.33	2821.89	1788.32	2790.11	-0.641592	8.07e-21	1.34e-18	2	64631621	64751005	6274	protein_coding	SERTA domain containing 2 [Source:HGNC Symbol;Acc:HGNC:30784]	-
ENSG00000002587	HS3ST1	2458.23	2468.06	1542.76	1561.13	2463.14	1551.95	0.666498	2e-20	3.23e-18	4	11393150	11429765	8166	protein_coding	heparan sulfate-glucosamine 3-sulfotransferase 1 [Source:HGNC Symbol;Acc:HGNC:5194]	-
ENSG00000129422	MTUS1	2156.27	2217.85	1333.51	1354.75	2187.06	1344.13	0.702441	5.51e-20	8.77e-18	8	17643795	17800917	12010	protein_coding	microtubule associated scaffold protein 1 [Source:HGNC Symbol;Acc:HGNC:29789]	-
ENSG00000183741	CBX6	4873.9	4743.96	3309.04	3470.66	4808.93	3389.85	0.504713	6.32e-20	9.94e-18	22	38861450	38872314	8030	protein_coding	chromobox 6 [Source:HGNC Symbol;Acc:HGNC:1556]	-
ENSG00000129824	RPS4Y1	697.14	618.516	253.005	250.313	657.828	251.659	1.38607	6.73e-20	1.05e-17	Y	2841486	2932000	2275	protein_coding	ribosomal protein S4 Y-linked 1 [Source:HGNC Symbol;Acc:HGNC:10425]	-
ENSG00000113161	HMGCR	2267.73	2281.91	3444.11	3302.09	2274.82	3373.1	-0.568489	2.19e-19	3.32e-17	5	75336329	75362104	6215	protein_coding	3-hydroxy-3-methylglutaryl-CoA reductase [Source:HGNC Symbol;Acc:HGNC:5006]	-
ENSG00000147676	MAL2	3789.68	3875.24	2696.5	2502.11	3832.46	2599.31	0.559779	2.86e-19	4.29e-17	8	119165034	119245673	3430	protein_coding	mal, T cell differentiation protein 2 (gene/pseudogene) [Source:HGNC Symbol;Acc:HGNC:13634]	-
ENSG00000182095	TNRC18	4996.51	4927.11	3317.6	3630.05	4961.81	3473.83	0.514729	8.93e-19	1.3e-16	7	5306790	5425414	12572	protein_coding	trinucleotide repeat containing 18 [Source:HGNC Symbol;Acc:HGNC:11962]	-
ENSG00000130164	LDLR	2281.92	2169.81	3238.66	3372.58	2225.86	3305.62	-0.570444	1.71e-18	2.41e-16	19	11089362	11133816	7718	protein_coding	low density lipoprotein receptor [Source:HGNC Symbol;Acc:HGNC:6547]	-
ENSG00000143878	RHOB	3055.05	3130.61	1963.17	2136.34	3092.83	2049.76	0.59394	5.49e-18	7.42e-16	2	20447074	20449445	2372	protein_coding	ras homolog family member B [Source:HGNC Symbol;Acc:HGNC:668]	-
ENSG00000138759	FRAS1	1605.04	1614.35	932.125	974.688	1609.7	953.406	0.755926	2.13e-17	2.73e-15	4	78057570	78544269	18960	protein_coding	Fraser extracellular matrix complex subunit 1 [Source:HGNC Symbol;Acc:HGNC:19185]	-
ENSG00000197142	ACSL5	3518.12	3538.95	2523.4	2450	3528.54	2486.7	0.504679	9.84e-17	1.22e-14	10	112374018	112428380	4236	protein_coding	acyl-CoA synthetase long chain family member 5 [Source:HGNC Symbol;Acc:HGNC:16526]	-
ENSG00000125971	DYNLRB1	844.066	827.691	379.508	430.129	835.879	404.819	1.04691	5.83e-16	7.1e-14	20	34516409	34540958	2460	protein_coding	dynein light chain roadblock-type 1 [Source:HGNC Symbol;Acc:HGNC:15468]	-
ENSG00000166886	NAB2	1743.86	1713.43	2520.54	2608.36	1728.65	2564.45	-0.568878	7.59e-16	9.16e-14	12	57088894	57095476	3010	protein_coding	NGFI-A binding protein 2 [Source:HGNC Symbol;Acc:HGNC:7627]	-
ENSG00000123124	WWP1	643.436	715.597	1232.69	1202.52	679.517	1217.61	-0.841446	1.72e-15	2.03e-13	8	86342738	86478420	6336	protein_coding	WW domain containing E3 ubiquitin protein ligase 1 [Source:HGNC Symbol;Acc:HGNC:17004]	-
ENSG00000155254	MARVELD1	1229.11	1306.09	721.921	730.505	1267.6	726.213	0.803764	1.73e-15	2.03e-13	10	97713173	97718152	3379	protein_coding	MARVEL domain containing 1 [Source:HGNC Symbol;Acc:HGNC:28674]	-
ENSG00000013441	CLK1	634.316	594.496	1214.62	1066.64	614.406	1140.63	-0.893134	3.54e-15	4.11e-13	2	200853009	200864744	5170	protein_coding	CDC like kinase 1 [Source:HGNC Symbol;Acc:HGNC:2068]	-
ENSG00000209082	MT-TL1	74.9831	92.0769	286.296	319.787	83.53	303.042	-1.85839	4.77e-15	5.48e-13	MT	3230	3304	75	Mt_tRNA	mitochondrially encoded tRNA leucine 1 (UUA/G) [Source:HGNC Symbol;Acc:HGNC:7490]	-
ENSG00000107554	DNMBP	1841.14	1882.57	2730.75	2660.47	1861.86	2695.61	-0.53396	6.73e-15	7.61e-13	10	99875577	100009919	8461	protein_coding	dynamin binding protein [Source:HGNC Symbol;Acc:HGNC:30373]	-
ENSG00000100116	GCAT	1659.76	1639.37	930.223	1064.6	1649.56	997.409	0.726596	1.02e-14	1.13e-12	22	37807905	37817176	2104	protein_coding	glycine C-acetyltransferase [Source:HGNC Symbol;Acc:HGNC:4188]	-
ENSG00000158604	TMED4	1626.32	1591.33	1012.97	1003.29	1608.83	1008.13	0.674241	1.36e-14	1.49e-12	7	44577894	44582287	3769	protein_coding	transmembrane p24 trafficking protein 4 [Source:HGNC Symbol;Acc:HGNC:22301]	-
ENSG00000108219	TSPAN14	2228.21	2200.84	1508.52	1473.27	2214.53	1490.9	0.570664	2.25e-14	2.37e-12	10	80454166	80533123	17888	protein_coding	tetraspanin 14 [Source:HGNC Symbol;Acc:HGNC:23303]	-
ENSG00000242265	PEG10	418.487	436.364	859.838	805.088	427.425	832.463	-0.961944	2.49e-14	2.6e-12	7	94656325	94669695	6689	protein_coding	paternally expressed 10 [Source:HGNC Symbol;Acc:HGNC:14005]	-
ENSG00000135679	MDM2	2416.68	2582.16	1726.33	1666.37	2499.42	1696.35	0.559009	2.93e-14	3.03e-12	12	68808176	68850686	13284	protein_coding	MDM2 proto-oncogene [Source:HGNC Symbol;Acc:HGNC:6973]	-
ENSG00000130787	HIP1R	2220.11	2193.83	1526.59	1418.1	2206.97	1472.35	0.583514	4.33e-14	4.41e-12	12	122834453	122862960	7102	protein_coding	huntingtin interacting protein 1 related [Source:HGNC Symbol;Acc:HGNC:18415]	-
ENSG00000015413	DPEP1	7.09299	15.0125	133.161	119.537	11.0528	126.349	-3.5133	6.67e-14	6.74e-12	16	89613308	89638456	2737	protein_coding	dipeptidase 1 [Source:HGNC Symbol;Acc:HGNC:3002]	-
ENSG00000123358	NR4A1	426.593	456.381	795.16	955.276	441.487	875.218	-0.986532	1.59e-13	1.59e-11	12	52022832	52059507	7295	protein_coding	nuclear receptor subfamily 4 group A member 1 [Source:HGNC Symbol;Acc:HGNC:7980]	NGFIB-like
ENSG00000151612	ZNF827	1036.59	1005.84	571.64	590.534	1021.22	581.087	0.813664	2.2e-13	2.14e-11	4	145757627	145938635	8433	protein_coding	zinc finger protein 827 [Source:HGNC Symbol;Acc:HGNC:27193]	zf-C2H2
ENSG00000141380	SS18	1720.56	1585.32	1068.14	1026.79	1652.94	1047.47	0.657834	2.36e-13	2.27e-11	18	26016253	26091217	6144	protein_coding	SS18, nBAF chromatin remodeling complex subunit [Source:HGNC Symbol;Acc:HGNC:11340]	-
ENSG00000170345	FOS	543.121	498.416	1012.97	900.105	520.768	956.539	-0.877749	5.66e-13	5.37e-11	14	75278774	75282230	3238	protein_coding	Fos proto-oncogene, AP-1 transcription factor subunit [Source:HGNC Symbol;Acc:HGNC:3796]	TF_bZIP
ENSG00000160285	LSS	1332.47	1339.12	1975.53	1966.74	1335.79	1971.14	-0.561347	7.75e-13	7.3e-11	21	46188141	46228824	7238	protein_coding	lanosterol synthase [Source:HGNC Symbol;Acc:HGNC:6708]	-
ENSG00000019186	CYP24A1	2498.76	2385.99	1722.53	1694.98	2442.38	1708.75	0.515214	8.61e-13	8.04e-11	20	54153449	54173973	3972	protein_coding	cytochrome P450 family 24 subfamily A member 1 [Source:HGNC Symbol;Acc:HGNC:2602]	-
ENSG00000128283	CDC42EP1	3063.16	2917.44	1935.59	2200.71	2990.3	2068.15	0.532494	1.05e-12	9.77e-11	22	37560447	37569405	2573	protein_coding	CDC42 effector protein 1 [Source:HGNC Symbol;Acc:HGNC:17014]	-
ENSG00000213965	NUDT19	540.081	502.419	246.347	220.684	521.25	233.516	1.15755	1.6e-12	1.46e-10	19	32691961	32713796	2967	protein_coding	nudix hydrolase 19 [Source:HGNC Symbol;Acc:HGNC:32036]	-
ENSG00000137193	PIM1	609.997	583.487	1009.17	1032.92	596.742	1021.05	-0.774816	2.38e-12	2.13e-10	6	37170203	37175426	2977	protein_coding	Pim-1 proto-oncogene, serine/threonine kinase [Source:HGNC Symbol;Acc:HGNC:8986]	-
ENSG00000109920	FNBP4	1376.04	1342.12	2029.75	1945.29	1359.08	1987.52	-0.548553	4.15e-12	3.61e-10	11	47716517	47767443	7596	protein_coding	formin binding protein 4 [Source:HGNC Symbol;Acc:HGNC:19752]	-
ENSG00000164949	GEM	288.786	324.271	628.709	610.968	306.528	619.838	-1.01584	5.73e-12	4.95e-10	8	94249253	94262350	2648	protein_coding	GTP binding protein overexpressed in skeletal muscle [Source:HGNC Symbol;Acc:HGNC:4234]	-
ENSG00000186575	NF2	1699.28	1860.55	1187.03	1183.11	1779.92	1185.07	0.586881	1.05e-11	8.9e-10	22	29603556	29698598	7170	protein_coding	neurofibromin 2 [Source:HGNC Symbol;Acc:HGNC:7773]	-
ENSG00000176697	BDNF	723.485	685.572	369.997	377.002	704.529	373.499	0.915648	1.07e-11	8.95e-10	11	27654893	27722058	7740	protein_coding	brain derived neurotrophic factor [Source:HGNC Symbol;Acc:HGNC:1033]	-
ENSG00000115414	FN1	602.904	574.48	974.927	1022.71	588.692	998.817	-0.76255	1.09e-11	9.11e-10	2	215360440	215436172	17315	protein_coding	fibronectin 1 [Source:HGNC Symbol;Acc:HGNC:3778]	-
ENSG00000137312	FLOT1	1704.34	1731.45	1156.6	1163.7	1717.9	1160.15	0.566385	1.21e-11	1e-09	6	30727709	30742733	3186	protein_coding	flotillin 1 [Source:HGNC Symbol;Acc:HGNC:3757]	-
ENSG00000161642	ZNF385A	1793.51	1757.47	1183.23	1227.04	1775.49	1205.14	0.55923	1.48e-11	1.22e-09	12	54369133	54391298	3179	protein_coding	zinc finger protein 385A [Source:HGNC Symbol;Acc:HGNC:17521]	-
ENSG00000203727	SAMD5	529.948	553.462	901.688	972.644	541.705	937.166	-0.790414	1.53e-11	1.25e-09	6	147508927	147737547	6320	protein_coding	sterile alpha motif domain containing 5 [Source:HGNC Symbol;Acc:HGNC:21180]	-
ENSG00000110841	PPFIBP1	1902.95	2009.68	1371.56	1337.39	1956.31	1354.47	0.530302	3.5e-11	2.79e-09	12	27523431	27695564	11690	protein_coding	PPFIA binding protein 1 [Source:HGNC Symbol;Acc:HGNC:9249]	-
ENSG00000112769	LAMA4	30.3985	37.0309	158.842	157.34	33.7147	158.091	-2.22894	4.11e-11	3.23e-09	6	112108760	112254939	11575	protein_coding	laminin subunit alpha 4 [Source:HGNC Symbol;Acc:HGNC:6484]	-
ENSG00000110400	NECTIN1	1492.57	1462.22	970.171	991.035	1477.39	980.603	0.591434	5.27e-11	4.04e-09	11	119623408	119729084	7701	protein_coding	nectin cell adhesion molecule 1 [Source:HGNC Symbol;Acc:HGNC:9706]	-
ENSG00000130311	DDA1	1550.33	1493.25	992.999	1043.14	1521.79	1018.07	0.580204	1.14e-10	8.52e-09	19	17309518	17323301	4596	protein_coding	DET1 and DDB1 associated 1 [Source:HGNC Symbol;Acc:HGNC:28360]	-
ENSG00000117318	ID3	2013.4	1803.51	1323.05	1280.17	1908.45	1301.61	0.551854	1.24e-10	9.19e-09	1	23557918	23559794	1797	protein_coding	inhibitor of DNA binding 3, HLH protein [Source:HGNC Symbol;Acc:HGNC:5362]	bHLH
ENSG00000164674	SYTL3	930.195	907.758	569.738	519.016	918.977	544.377	0.754783	1.42e-10	1.04e-08	6	158650014	158764876	2896	protein_coding	synaptotagmin like 3 [Source:HGNC Symbol;Acc:HGNC:15587]	-
ENSG00000185189	NRBP2	702.206	649.542	1078.6	1086.05	675.874	1082.33	-0.679367	2.34e-10	1.69e-08	8	143833594	143840974	4924	protein_coding	nuclear receptor binding protein 2 [Source:HGNC Symbol;Acc:HGNC:19339]	-
ENSG00000103888	CEMIP	410.38	404.338	175.011	193.098	407.359	184.055	1.14694	3.03e-10	2.15e-08	15	80779343	80951776	7621	protein_coding	cell migration inducing hyaluronidase 1 [Source:HGNC Symbol;Acc:HGNC:29213]	-
ENSG00000079313	REXO1	1557.42	1480.24	1019.63	1035.99	1518.83	1027.81	0.563442	3.13e-10	2.21e-08	19	1815246	1848463	5561	protein_coding	RNA exonuclease 1 homolog [Source:HGNC Symbol;Acc:HGNC:24616]	-
ENSG00000138764	CCNG2	612.024	643.537	1053.87	982.861	627.781	1018.37	-0.698177	3.48e-10	2.43e-08	4	77157151	77433388	7471	protein_coding	cyclin G2 [Source:HGNC Symbol;Acc:HGNC:1593]	-
ENSG00000142459	EVI5L	935.262	833.696	519.327	523.103	884.479	521.215	0.76291	3.74e-10	2.6e-08	19	7830233	7864976	6252	protein_coding	ecotropic viral integration site 5 like [Source:HGNC Symbol;Acc:HGNC:30464]	-
ENSG00000165171	METTL27	483.337	477.399	232.08	240.096	480.368	236.088	1.02507	4e-10	2.76e-08	7	73834590	73842535	1469	protein_coding	methyltransferase like 27 [Source:HGNC Symbol;Acc:HGNC:19068]	-
ENSG00000162390	ACOT11	732.605	685.572	377.606	413.782	709.089	395.694	0.84216	4.82e-10	3.29e-08	1	54542257	54639192	9768	protein_coding	acyl-CoA thioesterase 11 [Source:HGNC Symbol;Acc:HGNC:18156]	-
ENSG00000253368	TRNP1	1307.14	1270.06	1771.04	1934.05	1288.6	1852.54	-0.523366	5.52e-10	3.73e-08	1	26993707	27000898	1976	protein_coding	TMF1-regulated nuclear protein 1 [Source:HGNC Symbol;Acc:HGNC:34348]	-
ENSG00000154217	PITPNC1	1051.79	1016.85	647.732	658.987	1034.32	653.359	0.66282	7.69e-10	5.08e-08	17	67377281	67697261	7819	protein_coding	phosphatidylinositol transfer protein cytoplasmic 1 [Source:HGNC Symbol;Acc:HGNC:21045]	-
ENSG00000177606	JUN	388.088	348.291	631.562	718.245	368.189	674.903	-0.873834	1.1e-09	7.07e-08	1	58780788	58784327	3540	protein_coding	Jun proto-oncogene, AP-1 transcription factor subunit [Source:HGNC Symbol;Acc:HGNC:6204]	TF_bZIP
ENSG00000085982	USP40	912.97	922.77	500.304	592.577	917.87	546.441	0.749265	1.12e-09	7.18e-08	2	233475520	233566782	9352	protein_coding	ubiquitin specific peptidase 40 [Source:HGNC Symbol;Acc:HGNC:20069]	-
ENSG00000135318	NT5E	1607.07	1645.37	1129.96	1142.24	1626.22	1136.1	0.517515	1.28e-09	8.05e-08	6	85449584	85495791	4533	protein_coding	5'-nucleotidase ecto [Source:HGNC Symbol;Acc:HGNC:8021]	-
ENSG00000157557	ETS2	1761.09	1666.39	1231.74	1156.55	1713.74	1194.14	0.520768	1.48e-09	9.17e-08	21	38805307	38824955	4595	protein_coding	ETS proto-oncogene 2, transcription factor [Source:HGNC Symbol;Acc:HGNC:3489]	ETS
ENSG00000038427	VCAN	1979.96	1861.55	1302.12	1408.9	1920.76	1355.51	0.503222	1.49e-09	9.2e-08	5	83471465	83582303	14831	protein_coding	versican [Source:HGNC Symbol;Acc:HGNC:2464]	-
ENSG00000134243	SORT1	1042.67	933.78	1435.28	1514.14	988.225	1474.71	-0.577411	1.49e-09	9.2e-08	1	109309568	109397951	9160	protein_coding	sortilin 1 [Source:HGNC Symbol;Acc:HGNC:11186]	-
ENSG00000134852	CLOCK	886.624	992.829	1374.41	1455.9	939.727	1415.16	-0.590299	1.53e-09	9.36e-08	4	55427903	55547138	11762	protein_coding	clock circadian regulator [Source:HGNC Symbol;Acc:HGNC:2082]	bHLH
ENSG00000135549	PKIB	266.494	318.266	580.2	545.58	292.38	562.89	-0.945048	1.87e-09	1.13e-07	6	122471917	122726373	3432	protein_coding	cAMP-dependent protein kinase inhibitor beta [Source:HGNC Symbol;Acc:HGNC:9018]	-
ENSG00000166908	PIP4K2C	994.032	926.774	1401.99	1419.12	960.403	1410.56	-0.554573	2.66e-09	1.6e-07	12	57591174	57603418	3299	protein_coding	phosphatidylinositol-5-phosphate 4-kinase type 2 gamma [Source:HGNC Symbol;Acc:HGNC:23786]	-
ENSG00000177189	RPS6KA3	719.432	701.586	1089.06	1092.18	710.509	1090.62	-0.618243	2.91e-09	1.75e-07	X	20149911	20267519	9925	protein_coding	ribosomal protein S6 kinase A3 [Source:HGNC Symbol;Acc:HGNC:10432]	-
ENSG00000171316	CHD7	813.668	815.681	1198.45	1246.46	814.674	1222.45	-0.585296	2.99e-09	1.79e-07	8	60678778	60868028	16982	protein_coding	chromodomain helicase DNA binding protein 7 [Source:HGNC Symbol;Acc:HGNC:20626]	-
ENSG00000185101	ANO9	1082.19	1043.87	1585.56	1482.47	1063.03	1534.01	-0.529465	4.13e-09	2.46e-07	11	417933	442011	6207	protein_coding	anoctamin 9 [Source:HGNC Symbol;Acc:HGNC:20679]	-
ENSG00000204673	AKT1S1	2078.25	2084.74	1359.19	1580.55	2081.49	1469.87	0.502652	4.75e-09	2.81e-07	19	49869033	49878459	5737	protein_coding	AKT1 substrate 1 [Source:HGNC Symbol;Acc:HGNC:28426]	-
ENSG00000179388	EGR3	82.0761	57.0476	209.253	219.662	69.5618	214.457	-1.6247	4.9e-09	2.87e-07	8	22687659	22693302	4855	protein_coding	early growth response 3 [Source:HGNC Symbol;Acc:HGNC:3240]	zf-C2H2
ENSG00000158856	DMTN	1210.88	1232.03	767.577	850.042	1221.45	808.809	0.595358	5.11e-09	2.98e-07	8	22048995	22082527	4473	protein_coding	dematin actin binding protein [Source:HGNC Symbol;Acc:HGNC:3382]	-
ENSG00000134324	LPIN1	359.716	395.33	666.755	653.878	377.523	660.317	-0.806566	5.25e-09	3.05e-07	2	11677595	11827409	11861	protein_coding	lipin 1 [Source:HGNC Symbol;Acc:HGNC:13345]	-
ENSG00000071575	TRIB2	632.29	575.481	310.074	351.46	603.885	330.767	0.869239	5.5e-09	3.18e-07	2	12716889	12742734	4588	protein_coding	tribbles pseudokinase 2 [Source:HGNC Symbol;Acc:HGNC:30809]	-
ENSG00000120068	HOXB8	703.22	686.573	409.945	405.609	694.896	407.777	0.768923	5.68e-09	3.27e-07	17	48611377	48614939	2051	protein_coding	homeobox B8 [Source:HGNC Symbol;Acc:HGNC:5119]	Homeobox
ENSG00000143061	IGSF3	1057.87	1260.05	1791.96	1650.02	1158.96	1720.99	-0.57054	5.88e-09	3.37e-07	1	116574399	116667755	7400	protein_coding	immunoglobulin superfamily member 3 [Source:HGNC Symbol;Acc:HGNC:5950]	-
ENSG00000168743	NPNT	377.955	367.307	624.904	680.442	372.631	652.673	-0.808267	6.24e-09	3.56e-07	4	105894775	106004027	6117	protein_coding	nephronectin [Source:HGNC Symbol;Acc:HGNC:27405]	-
ENSG00000185022	MAFF	376.942	353.295	614.442	676.356	365.118	645.399	-0.821483	6.35e-09	3.6e-07	22	38200767	38216511	5615	protein_coding	MAF bZIP transcription factor F [Source:HGNC Symbol;Acc:HGNC:6780]	TF_bZIP
ENSG00000167779	IGFBP6	1001.13	996.832	1397.24	1486.55	998.979	1441.89	-0.529162	8.04e-09	4.52e-07	12	53097436	53102345	1346	protein_coding	insulin like growth factor binding protein 6 [Source:HGNC Symbol;Acc:HGNC:5475]	-
ENSG00000105971	CAV2	1851.27	1859.55	1394.38	1201.5	1855.41	1297.94	0.514777	8.11e-09	4.54e-07	7	116287380	116508541	6926	protein_coding	caveolin 2 [Source:HGNC Symbol;Acc:HGNC:1528]	-
ENSG00000124702	KLHDC3	1453.05	1523.27	1034.85	1048.25	1488.16	1041.55	0.514917	8.91e-09	4.9e-07	6	43014103	43021298	2019	protein_coding	kelch domain containing 3 [Source:HGNC Symbol;Acc:HGNC:20704]	-
ENSG00000135424	ITGA7	463.071	470.393	764.723	764.22	466.732	764.472	-0.711853	1.22e-08	6.51e-07	12	55684568	55716043	6373	protein_coding	integrin subunit alpha 7 [Source:HGNC Symbol;Acc:HGNC:6143]	-
ENSG00000144655	CSRNP1	438.752	459.384	717.166	776.481	449.068	746.823	-0.733422	1.41e-08	7.51e-07	3	39141855	39154562	3214	protein_coding	cysteine and serine rich nuclear protein 1 [Source:HGNC Symbol;Acc:HGNC:14300]	-
ENSG00000129173	E2F8	363.769	407.34	636.318	705.984	385.555	671.151	-0.799134	1.43e-08	7.58e-07	11	19224063	19241620	4140	protein_coding	E2F transcription factor 8 [Source:HGNC Symbol;Acc:HGNC:24727]	E2F
ENSG00000261609	GAN	951.474	959.801	1317.34	1487.57	955.638	1402.46	-0.552914	1.6e-08	8.38e-07	16	81314947	81390884	15411	protein_coding	gigaxonin [Source:HGNC Symbol;Acc:HGNC:4137]	-
ENSG00000198576	ARC	559.333	541.452	856.984	875.584	550.393	866.284	-0.654317	2.28e-08	1.17e-06	8	142611044	142614472	2991	protein_coding	activity regulated cytoskeleton associated protein [Source:HGNC Symbol;Acc:HGNC:648]	-
ENSG00000214021	TTLL3	441.792	479.4	793.258	726.418	460.596	759.838	-0.722481	2.52e-08	1.28e-06	3	9808086	9855138	10365	protein_coding	tubulin tyrosine ligase like 3 [Source:HGNC Symbol;Acc:HGNC:24483]	-
ENSG00000153487	ING1	899.797	916.765	1272.64	1357.82	908.281	1315.23	-0.533787	2.65e-08	1.34e-06	13	110712736	110723339	6388	protein_coding	inhibitor of growth family member 1 [Source:HGNC Symbol;Acc:HGNC:6062]	-
ENSG00000182158	CREB3L2	1147.04	1224.02	823.694	792.828	1185.53	808.261	0.552456	4.71e-08	2.34e-06	7	137874979	138002067	8788	protein_coding	cAMP responsive element binding protein 3 like 2 [Source:HGNC Symbol;Acc:HGNC:23720]	TF_bZIP
ENSG00000167355	OR51B5	1102.45	1213.01	782.795	786.698	1157.73	784.746	0.561109	6.43e-08	3.16e-06	11	5303444	5505652	3965	protein_coding	olfactory receptor family 51 subfamily B member 5 [Source:HGNC Symbol;Acc:HGNC:19599]	-
ENSG00000136492	BRIP1	590.745	628.525	935.93	917.473	609.635	926.701	-0.604182	9.86e-08	4.64e-06	17	61681266	61863521	7991	protein_coding	BRCA1 interacting protein C-terminal helicase 1 [Source:HGNC Symbol;Acc:HGNC:20473]	-
ENSG00000076706	MCAM	710.313	695.581	1045.31	1028.84	702.947	1037.07	-0.561132	1.13e-07	5.22e-06	11	119308529	119321521	7422	protein_coding	melanoma cell adhesion molecule [Source:HGNC Symbol;Acc:HGNC:6934]	-
ENSG00000105696	TMEM59L	497.523	477.399	740.944	807.131	487.461	774.038	-0.666778	1.26e-07	5.8e-06	19	18607430	18621039	2626	protein_coding	transmembrane protein 59 like [Source:HGNC Symbol;Acc:HGNC:13237]	-
ENSG00000240891	PLCXD2	788.335	734.613	456.551	497.561	761.474	477.056	0.675139	1.32e-07	5.99e-06	3	111674676	111846447	8974	protein_coding	phosphatidylinositol specific phospholipase C X domain containing 2 [Source:HGNC Symbol;Acc:HGNC:26462]	-
ENSG00000145725	PPIP5K2	389.101	455.38	692.436	698.833	422.241	695.634	-0.720048	1.46e-07	6.49e-06	5	103120149	103212799	17270	protein_coding	diphosphoinositol pentakisphosphate kinase 2 [Source:HGNC Symbol;Acc:HGNC:29035]	-
ENSG00000108511	HOXB6	695.113	719.601	423.261	458.737	707.357	440.999	0.682228	1.93e-07	8.31e-06	17	48595751	48604992	2604	protein_coding	homeobox B6 [Source:HGNC Symbol;Acc:HGNC:5117]	Homeobox
ENSG00000124171	PARD6B	353.636	390.326	630.611	606.881	371.981	618.746	-0.734175	2.11e-07	9.06e-06	20	50731544	50756795	4726	protein_coding	par-6 family cell polarity regulator beta [Source:HGNC Symbol;Acc:HGNC:16245]	-
ENSG00000140678	ITGAX	40.5314	62.0518	170.256	154.274	51.2916	162.265	-1.66127	2.38e-07	9.96e-06	16	31355134	31382997	7074	protein_coding	integrin subunit alpha X [Source:HGNC Symbol;Acc:HGNC:6152]	-
ENSG00000162344	FGF19	702.206	650.543	377.606	442.39	676.375	409.998	0.723138	2.62e-07	1.09e-05	11	69698232	69704642	2447	protein_coding	fibroblast growth factor 19 [Source:HGNC Symbol;Acc:HGNC:3675]	-
ENSG00000126003	PLAGL2	878.518	866.724	573.542	583.382	872.621	578.462	0.593233	2.63e-07	1.09e-05	20	32192503	32207791	5705	protein_coding	PLAG1 like zinc finger 2 [Source:HGNC Symbol;Acc:HGNC:9047]	zf-C2H2
ENSG00000144566	RAB5A	406.327	403.337	663.901	642.64	404.832	653.271	-0.690521	2.91e-07	1.19e-05	3	19947079	19985175	3785	protein_coding	RAB5A, member RAS oncogene family [Source:HGNC Symbol;Acc:HGNC:9783]	-
ENSG00000060642	PIGV	371.875	453.379	233.031	173.686	412.627	203.359	1.01913	2.93e-07	1.2e-05	1	26787472	26798398	3382	protein_coding	phosphatidylinositol glycan anchor biosynthesis class V [Source:HGNC Symbol;Acc:HGNC:26031]	-
ENSG00000153317	ASAP1	828.867	858.717	1166.11	1226.02	843.792	1196.06	-0.503064	4.08e-07	1.62e-05	8	130052104	130443660	8280	protein_coding	ArfGAP with SH3 domain, ankyrin repeat and PH domain 1 [Source:HGNC Symbol;Acc:HGNC:2720]	-
ENSG00000173517	PEAK1	744.764	786.657	1070.04	1140.2	765.711	1105.12	-0.528985	4.2e-07	1.67e-05	15	77100656	77420144	24184	protein_coding	pseudopodium enriched atypical kinase 1 [Source:HGNC Symbol;Acc:HGNC:29431]	-
ENSG00000065320	NTN1	388.088	441.369	646.781	695.768	414.728	671.274	-0.694274	5.14e-07	2.02e-05	17	9021542	9244000	6383	protein_coding	netrin 1 [Source:HGNC Symbol;Acc:HGNC:8029]	-
ENSG00000175315	CST6	741.724	739.618	1009.17	1176.98	740.671	1093.07	-0.560871	5.22e-07	2.04e-05	11	66011841	66013505	759	protein_coding	cystatin E/M [Source:HGNC Symbol;Acc:HGNC:2478]	-
ENSG00000185088	RPS27L	1078.13	1153.96	734.286	811.218	1116.05	772.752	0.530956	6.29e-07	2.38e-05	15	63125872	63158021	9127	protein_coding	ribosomal protein S27 like [Source:HGNC Symbol;Acc:HGNC:18476]	-
ENSG00000100867	DHRS2	545.147	563.47	855.082	813.261	554.309	834.172	-0.589853	6.83e-07	2.56e-05	14	23630115	23645639	7556	protein_coding	dehydrogenase/reductase 2 [Source:HGNC Symbol;Acc:HGNC:18349]	-
ENSG00000285976	AL135905.2	356.676	298.249	162.646	162.448	327.463	162.547	1.01033	7.03e-07	2.62e-05	6	63572012	63583587	5088	protein_coding	Protein tyrosine phosphatase type IVA 1 [Source:UniProtKB/Swiss-Prot;Acc:Q93096]	-
ENSG00000127528	KLF2	1452.04	1350.13	896.933	1065.62	1401.08	981.275	0.514604	7.12e-07	2.64e-05	19	16324817	16327874	2018	protein_coding	Kruppel like factor 2 [Source:HGNC Symbol;Acc:HGNC:6347]	zf-C2H2
ENSG00000184731	FAM110C	692.073	704.588	965.415	1075.83	698.331	1020.62	-0.546973	7.65e-07	2.81e-05	2	38814	46870	3968	protein_coding	family with sequence similarity 110 member C [Source:HGNC Symbol;Acc:HGNC:33340]	-
ENSG00000006042	TMEM98	547.174	538.45	816.085	808.153	542.812	812.119	-0.581305	1.05e-06	3.78e-05	17	32927910	32945106	5187	protein_coding	transmembrane protein 98 [Source:HGNC Symbol;Acc:HGNC:24529]	-
ENSG00000184584	TMEM173	486.377	483.404	252.054	304.462	484.89	278.258	0.802478	1.14e-06	4.05e-05	5	139475534	139482935	3850	protein_coding	transmembrane protein 173 [Source:HGNC Symbol;Acc:HGNC:27962]	-
ENSG00000166128	RAB8B	324.251	366.306	573.542	561.927	345.278	567.735	-0.717406	1.21e-06	4.3e-05	15	63189469	63267782	5200	protein_coding	RAB8B, member RAS oncogene family [Source:HGNC Symbol;Acc:HGNC:30273]	-
ENSG00000186106	ANKRD46	199.617	187.156	381.41	344.308	193.387	362.859	-0.90846	1.32e-06	4.65e-05	8	100509752	100559784	5820	protein_coding	ankyrin repeat domain 46 [Source:HGNC Symbol;Acc:HGNC:27229]	-
ENSG00000124160	NCOA5	702.206	721.603	460.356	469.975	711.904	465.165	0.614101	1.5e-06	5.24e-05	20	46060985	46089952	3220	protein_coding	nuclear receptor coactivator 5 [Source:HGNC Symbol;Acc:HGNC:15909]	-
ENSG00000134278	SPIRE1	437.739	502.419	718.117	739.7	470.079	728.908	-0.632552	1.51e-06	5.25e-05	18	12446512	12658134	6532	protein_coding	spire type actin nucleation factor 1 [Source:HGNC Symbol;Acc:HGNC:30622]	-
ENSG00000003137	CYP26B1	525.895	530.443	752.358	844.934	528.169	798.646	-0.59603	1.75e-06	6.03e-05	2	72129238	72148038	5015	protein_coding	cytochrome P450 family 26 subfamily B member 1 [Source:HGNC Symbol;Acc:HGNC:20581]	-
ENSG00000087116	ADAMTS2	171.245	181.151	324.342	345.33	176.198	334.836	-0.925895	1.84e-06	6.3e-05	5	179110851	179345430	8726	protein_coding	ADAM metallopeptidase with thrombospondin type 1 motif 2 [Source:HGNC Symbol;Acc:HGNC:218]	-
ENSG00000254166	CASC19	286.76	272.227	127.454	146.101	279.493	136.777	1.03198	1.96e-06	6.64e-05	8	127072694	127227541	22208	processed_transcript	cancer susceptibility 19 [Source:HGNC Symbol;Acc:HGNC:49476]	-
ENSG00000073712	FERMT2	414.433	491.41	708.605	708.028	452.922	708.317	-0.644954	1.98e-06	6.72e-05	14	52857268	52952435	8510	protein_coding	fermitin family member 2 [Source:HGNC Symbol;Acc:HGNC:15767]	-
ENSG00000008405	CRY1	363.769	396.331	626.807	585.426	380.05	606.116	-0.673618	2.1e-06	7.05e-05	12	106991364	107093829	5062	protein_coding	cryptochrome circadian regulator 1 [Source:HGNC Symbol;Acc:HGNC:2384]	-
ENSG00000184489	PTP4A3	530.961	498.416	739.993	818.37	514.689	779.181	-0.597878	2.12e-06	7.09e-05	8	141391993	141432454	2877	protein_coding	protein tyrosine phosphatase type IVA, member 3 [Source:HGNC Symbol;Acc:HGNC:9636]	-
ENSG00000146278	PNRC1	571.493	536.448	785.648	872.519	553.97	829.084	-0.581312	2.14e-06	7.14e-05	6	89080751	89085160	2992	protein_coding	proline rich nuclear receptor coactivator 1 [Source:HGNC Symbol;Acc:HGNC:17278]	-
ENSG00000172375	C2CD2L	346.543	368.308	594.468	554.775	357.425	574.621	-0.685217	2.3e-06	7.6e-05	11	119102198	119118544	9216	protein_coding	C2CD2 like [Source:HGNC Symbol;Acc:HGNC:29000]	-
ENSG00000227036	LINC00511	648.502	697.582	416.603	452.607	673.042	434.605	0.631586	2.66e-06	8.71e-05	17	72290091	72640472	27605	processed_transcript	long intergenic non-protein coding RNA 511 [Source:HGNC Symbol;Acc:HGNC:43564]	-
ENSG00000171903	CYP4F11	515.762	475.397	730.482	765.242	495.579	747.862	-0.593532	2.71e-06	8.83e-05	19	15912367	15934867	4027	protein_coding	cytochrome P450 family 4 subfamily F member 11 [Source:HGNC Symbol;Acc:HGNC:13265]	-
ENSG00000145022	TCTA	290.813	282.236	146.477	146.101	286.524	146.289	0.969793	3.65e-06	0.000115115	3	49412206	49416475	2747	protein_coding	T cell leukemia translocation altered [Source:HGNC Symbol;Acc:HGNC:11692]	-
ENSG00000167173	C15orf39	992.006	1011.84	663.901	742.765	1001.93	703.333	0.511178	3.84e-06	0.000120871	15	75195643	75212169	5812	protein_coding	chromosome 15 open reading frame 39 [Source:HGNC Symbol;Acc:HGNC:24497]	-
ENSG00000249992	TMEM158	1015.31	1134.95	414.701	576.23	1075.13	495.465	1.11825	3.89e-06	0.000121798	3	45224466	45226278	1813	protein_coding	transmembrane protein 158 (gene/pseudogene) [Source:HGNC Symbol;Acc:HGNC:30293]	-
ENSG00000269343	ZNF587B	251.295	262.219	117.942	132.819	256.757	125.381	1.03503	4.31e-06	0.000133006	19	57819741	57846238	4380	protein_coding	zinc finger protein 587B [Source:HGNC Symbol;Acc:HGNC:37142]	zf-C2H2
ENSG00000137094	DNAJB5	153.006	179.15	287.247	365.763	166.078	326.505	-0.974128	4.32e-06	0.000133006	9	34989641	34998900	5891	protein_coding	DnaJ heat shock protein family (Hsp40) member B5 [Source:HGNC Symbol;Acc:HGNC:14887]	-
ENSG00000203499	IQANK1	891.691	1081.9	652.488	689.637	986.797	671.063	0.55672	4.69e-06	0.000141271	8	143734140	143790644	4982	protein_coding	IQ motif and ankyrin repeat containing 1 [Source:HGNC Symbol;Acc:HGNC:49576]	-
ENSG00000138678	GPAT3	444.832	513.429	753.309	704.963	479.13	729.136	-0.605905	4.82e-06	0.000144266	4	83535914	83605875	3468	protein_coding	glycerol-3-phosphate acyltransferase 3 [Source:HGNC Symbol;Acc:HGNC:28157]	-
ENSG00000003989	SLC7A2	361.743	352.294	561.177	564.992	357.018	563.085	-0.657353	4.83e-06	0.000144271	8	17497088	17570573	7905	protein_coding	solute carrier family 7 member 2 [Source:HGNC Symbol;Acc:HGNC:11060]	-
ENSG00000050555	LAMC3	388.088	390.326	604.93	601.773	389.207	603.351	-0.632479	4.85e-06	0.000144271	9	131009082	131094473	7594	protein_coding	laminin subunit gamma 3 [Source:HGNC Symbol;Acc:HGNC:6494]	-
ENSG00000138623	SEMA7A	527.921	483.404	765.674	738.678	505.662	752.176	-0.573162	5.22e-06	0.000154581	15	74409289	74433958	3800	protein_coding	semaphorin 7A (John Milton Hagen blood group) [Source:HGNC Symbol;Acc:HGNC:10741]	-
ENSG00000159958	TNFRSF13C	123.621	114.095	250.152	240.096	118.858	245.124	-1.04457	5.5e-06	0.000161478	22	41922023	41926818	3944	protein_coding	TNF receptor superfamily member 13C [Source:HGNC Symbol;Acc:HGNC:17755]	-
ENSG00000133639	BTG1	564.4	580.485	843.668	814.283	572.442	828.976	-0.534339	5.55e-06	0.000162774	12	92140278	92145897	4854	protein_coding	BTG anti-proliferation factor 1 [Source:HGNC Symbol;Acc:HGNC:1130]	-
ENSG00000196968	FUT11	420.513	436.364	658.194	644.683	428.439	651.439	-0.604597	5.68e-06	0.000164424	10	73772291	73780251	4910	protein_coding	fucosyltransferase 11 [Source:HGNC Symbol;Acc:HGNC:19233]	-
ENSG00000068024	HDAC4	774.15	748.625	492.695	536.385	761.387	514.54	0.565861	5.72e-06	0.000165308	2	239048168	239401654	13368	protein_coding	histone deacetylase 4 [Source:HGNC Symbol;Acc:HGNC:14063]	-
ENSG00000125629	INSIG2	299.932	292.244	537.399	450.563	296.088	493.981	-0.739208	5.76e-06	0.0001662	2	118088452	118110997	3950	protein_coding	insulin induced gene 2 [Source:HGNC Symbol;Acc:HGNC:20452]	-
ENSG00000130193	THEM6	836.973	776.648	564.031	538.428	806.811	551.229	0.549224	5.88e-06	0.000168946	8	142727203	142736927	3055	protein_coding	thioesterase superfamily member 6 [Source:HGNC Symbol;Acc:HGNC:29656]	-
ENSG00000106003	LFNG	471.177	407.34	265.37	248.269	439.259	256.82	0.773756	5.92e-06	0.000169225	7	2512529	2529177	3418	protein_coding	LFNG O-fucosylpeptide 3-beta-N-acetylglucosaminyltransferase [Source:HGNC Symbol;Acc:HGNC:6560]	-
ENSG00000081059	TCF7	519.815	558.466	775.186	804.066	539.141	789.626	-0.550255	6.39e-06	0.000180039	5	134114711	134151865	10063	protein_coding	transcription factor 7 [Source:HGNC Symbol;Acc:HGNC:11639]	HMG
ENSG00000120075	HOXB5	384.035	404.338	238.738	214.554	394.186	226.646	0.797729	6.71e-06	0.000188582	17	48591257	48593961	2041	protein_coding	homeobox B5 [Source:HGNC Symbol;Acc:HGNC:5116]	Homeobox
ENSG00000188827	SLX4	504.616	491.41	715.263	756.047	498.013	735.655	-0.562611	7.48e-06	0.000208936	16	3581181	3611598	8591	protein_coding	SLX4 structure-specific endonuclease subunit [Source:HGNC Symbol;Acc:HGNC:23845]	-
ENSG00000251095	AC097478.1	261.427	259.216	120.796	140.993	260.322	130.894	0.993052	8.81e-06	0.000242224	4	89551356	89726752	6069	antisense	novel transcript	-
ENSG00000181085	MAPK15	343.504	382.319	597.321	545.58	362.911	571.45	-0.655297	8.84e-06	0.000242224	8	143716259	143722458	3056	protein_coding	mitogen-activated protein kinase 15 [Source:HGNC Symbol;Acc:HGNC:24667]	-
ENSG00000198252	STYX	429.633	443.37	692.436	628.336	436.501	660.386	-0.597736	9.34e-06	0.000253649	14	52730180	52774998	4978	protein_coding	serine/threonine/tyrosine interacting protein [Source:HGNC Symbol;Acc:HGNC:11447]	-
ENSG00000173281	PPP1R3B	350.597	391.327	552.617	613.011	370.962	582.814	-0.651185	9.35e-06	0.000253649	8	9136255	9151574	5776	protein_coding	protein phosphatase 1 regulatory subunit 3B [Source:HGNC Symbol;Acc:HGNC:14942]	-
ENSG00000073605	GSDMB	559.333	531.444	760.918	829.608	545.388	795.263	-0.543806	9.41e-06	0.000254694	17	39904595	39919854	5905	protein_coding	gasdermin B [Source:HGNC Symbol;Acc:HGNC:23690]	-
ENSG00000171365	CLCN5	186.444	175.146	320.537	334.091	180.795	327.314	-0.856207	1.01e-05	0.000270884	X	49922615	50099235	11438	protein_coding	chloride voltage-gated channel 5 [Source:HGNC Symbol;Acc:HGNC:2023]	-
ENSG00000111275	ALDH2	322.225	294.246	497.45	493.474	308.235	495.462	-0.68489	1.03e-05	0.000274865	12	111766887	111817529	9720	protein_coding	aldehyde dehydrogenase 2 family member [Source:HGNC Symbol;Acc:HGNC:404]	-
ENSG00000186642	PDE2A	266.494	266.222	469.867	416.848	266.358	443.357	-0.735649	1.04e-05	0.000276823	11	72576141	72674591	7182	protein_coding	phosphodiesterase 2A [Source:HGNC Symbol;Acc:HGNC:8777]	-
ENSG00000204389	HSPA1A	99.3019	85.071	197.839	206.38	92.1865	202.11	-1.13254	1.12e-05	0.000296186	6	31815464	31817946	2483	protein_coding	heat shock protein family A (Hsp70) member 1A [Source:HGNC Symbol;Acc:HGNC:5232]	-
ENSG00000161888	SPC24	847.106	854.714	623.002	563.97	850.91	593.486	0.519186	1.12e-05	0.000296186	19	11131520	11155808	2839	protein_coding	SPC24, NDC80 kinetochore complex component [Source:HGNC Symbol;Acc:HGNC:26913]	-
ENSG00000163935	SFMBT1	327.291	280.234	513.62	475.084	303.762	494.352	-0.703111	1.21e-05	0.000315446	3	52903572	53046750	5676	protein_coding	Scm like with four mbt domains 1 [Source:HGNC Symbol;Acc:HGNC:20255]	-
ENSG00000104267	CA2	391.128	371.31	626.807	554.775	381.219	590.791	-0.632634	1.22e-05	0.000319212	8	85463852	85481493	2123	protein_coding	carbonic anhydrase 2 [Source:HGNC Symbol;Acc:HGNC:1373]	-
ENSG00000197444	OGDHL	629.25	597.499	874.105	862.302	613.374	868.204	-0.501389	1.24e-05	0.000322223	10	49734643	49762379	5724	protein_coding	oxoglutarate dehydrogenase like [Source:HGNC Symbol;Acc:HGNC:25590]	-
ENSG00000139044	B4GALNT3	478.27	523.437	743.798	726.418	500.854	735.108	-0.553577	1.24e-05	0.000322816	12	460364	563509	6867	protein_coding	beta-1,4-N-acetyl-galactosaminyltransferase 3 [Source:HGNC Symbol;Acc:HGNC:24137]	-
ENSG00000227081	AC005912.1	348.57	347.29	185.474	208.424	347.93	196.949	0.821804	1.29e-05	0.000334782	12	3211663	3211917	255	processed_pseudogene	ribosomal protein S27 (RPS27) pseudogene	-
ENSG00000197948	FCHSD1	598.851	671.561	917.858	885.801	635.206	901.829	-0.505671	1.37e-05	0.000353329	5	141639302	141651419	6073	protein_coding	FCH and double SH3 domains 1 [Source:HGNC Symbol;Acc:HGNC:25463]	-
ENSG00000100784	RPS6KA5	342.49	371.31	604.93	520.038	356.9	562.484	-0.656855	1.43e-05	0.000367139	14	90847862	91060636	27976	protein_coding	ribosomal protein S6 kinase A5 [Source:HGNC Symbol;Acc:HGNC:10434]	-
ENSG00000213853	EMP2	586.692	642.536	855.082	890.909	614.614	872.996	-0.506006	1.45e-05	0.000369515	16	10528422	10580698	8718	protein_coding	epithelial membrane protein 2 [Source:HGNC Symbol;Acc:HGNC:3334]	-
ENSG00000105255	FSD1	600.878	597.499	858.887	835.738	599.188	847.313	-0.500025	1.47e-05	0.00037357	19	4304600	4323843	3111	protein_coding	fibronectin type III and SPRY domain containing 1 [Source:HGNC Symbol;Acc:HGNC:13745]	-
ENSG00000258077	AC078923.1	113.488	134.112	49.4597	35.759	123.8	42.6093	1.53607	1.49e-05	0.000377047	12	75563202	75984015	1385	lincRNA	novel transcript	-
ENSG00000148343	MIGA2	621.144	569.475	813.232	896.018	595.31	854.625	-0.521311	1.51e-05	0.000380892	9	129036621	129072082	6302	protein_coding	mitoguardin 2 [Source:HGNC Symbol;Acc:HGNC:23621]	-
ENSG00000104998	IL27RA	560.346	521.435	753.309	808.153	540.891	780.731	-0.52924	1.8e-05	0.00043933	19	14031748	14053216	2962	protein_coding	interleukin 27 receptor subunit alpha [Source:HGNC Symbol;Acc:HGNC:17290]	-
ENSG00000106078	COBL	778.203	805.673	508.864	583.382	791.938	546.123	0.537003	1.8e-05	0.000439358	7	51016212	51316818	14349	protein_coding	cordon-bleu WH2 repeat protein [Source:HGNC Symbol;Acc:HGNC:22199]	-
ENSG00000198720	ANKRD13B	713.352	661.552	478.427	454.65	687.452	466.539	0.558876	1.95e-05	0.000471796	17	29589769	29614761	3971	protein_coding	ankyrin repeat domain 13B [Source:HGNC Symbol;Acc:HGNC:26363]	-
ENSG00000179348	GATA2	849.133	740.618	504.108	580.317	794.875	542.213	0.552548	2.45e-05	0.000573133	3	128479427	128493185	4459	protein_coding	GATA binding protein 2 [Source:HGNC Symbol;Acc:HGNC:4171]	zf-GATA
ENSG00000233101	HOXB-AS3	347.557	335.28	199.741	195.142	341.418	197.441	0.789917	2.48e-05	0.00057852	17	48549630	48606414	1913	antisense	HOXB cluster antisense RNA 3 [Source:HGNC Symbol;Acc:HGNC:40283]	-
ENSG00000085465	OVGP1	70.9299	83.0694	173.109	173.686	76.9996	173.398	-1.17092	2.71e-05	0.00062875	1	111414314	111427777	2567	protein_coding	oviductal glycoprotein 1 [Source:HGNC Symbol;Acc:HGNC:8524]	-
ENSG00000205583	STAG3L1	29.3853	24.0201	80.8476	101.147	26.7027	90.9972	-1.76831	2.74e-05	0.000634372	7	75359194	75395383	2094	transcribed_unprocessed_pseudogene	stromal antigen 3-like 1 (pseudogene) [Source:HGNC Symbol;Acc:HGNC:33852]	-
ENSG00000173706	HEG1	133.754	125.104	254.908	242.139	129.429	248.524	-0.941545	2.82e-05	0.000651577	3	124965710	125055958	9925	protein_coding	heart development protein with EGF like domains 1 [Source:HGNC Symbol;Acc:HGNC:29227]	-
ENSG00000005801	ZNF195	681.941	661.552	477.476	438.303	671.746	457.89	0.552345	2.83e-05	0.000652437	11	3339261	3379222	11711	protein_coding	zinc finger protein 195 [Source:HGNC Symbol;Acc:HGNC:12986]	zf-C2H2
ENSG00000059728	MXD1	154.019	119.099	260.615	266.66	136.559	263.637	-0.949246	2.85e-05	0.000654782	2	69897688	69942945	6351	protein_coding	MAX dimerization protein 1 [Source:HGNC Symbol;Acc:HGNC:6761]	bHLH
ENSG00000175197	DDIT3	110.448	125.104	231.129	232.944	117.776	232.037	-0.978103	3.09e-05	0.00070754	12	57516588	57521737	1307	protein_coding	DNA damage inducible transcript 3 [Source:HGNC Symbol;Acc:HGNC:2726]	TF_bZIP
ENSG00000154429	CCSAP	477.257	484.404	725.726	670.225	480.831	697.976	-0.538009	3.11e-05	0.000710208	1	229321005	229343294	6263	protein_coding	centriole, cilia and spindle associated protein [Source:HGNC Symbol;Acc:HGNC:29578]	-
ENSG00000159792	PSKH1	508.669	549.459	342.413	349.416	529.064	345.915	0.613224	3.72e-05	0.000831318	16	67893272	67929678	3977	protein_coding	protein serine kinase H1 [Source:HGNC Symbol;Acc:HGNC:9529]	-
ENSG00000197183	NOL4L	248.255	294.246	436.577	441.368	271.25	438.972	-0.694263	3.9e-05	0.000864542	20	32443059	32585074	9448	protein_coding	nucleolar protein 4 like [Source:HGNC Symbol;Acc:HGNC:16106]	-
ENSG00000179941	BBS10	694.1	845.706	556.422	487.344	769.903	521.883	0.560397	4.85e-05	0.0010627	12	76344474	76348442	3595	protein_coding	Bardet-Biedl syndrome 10 [Source:HGNC Symbol;Acc:HGNC:26291]	-
ENSG00000170955	CAVIN3	300.946	311.26	142.672	193.098	306.103	167.885	0.868523	4.89e-05	0.00106423	11	6318946	6320647	1672	protein_coding	caveolae associated protein 3 [Source:HGNC Symbol;Acc:HGNC:9400]	-
ENSG00000179862	CITED4	307.025	290.242	148.379	183.903	298.634	166.141	0.847395	5.09e-05	0.00110045	1	40861051	40862366	1316	protein_coding	Cbp/p300 interacting transactivator with Glu/Asp rich carboxy-terminal domain 4 [Source:HGNC Symbol;Acc:HGNC:18696]	-
ENSG00000278619	MRM1	322.225	293.245	176.914	175.73	307.735	176.322	0.803352	5.42e-05	0.0011609	17	36601572	36608971	1857	protein_coding	mitochondrial rRNA methyltransferase 1 [Source:HGNC Symbol;Acc:HGNC:26202]	-
ENSG00000180573	HIST1H2AC	111.461	109.091	44.704	34.7373	110.276	39.7206	1.47092	5.64e-05	0.0012029	6	26124145	26139116	1668	protein_coding	histone cluster 1 H2A family member c [Source:HGNC Symbol;Acc:HGNC:4733]	-
ENSG00000162148	PPP1R32	58.7705	72.0602	146.477	157.34	65.4153	151.908	-1.2149	5.65e-05	0.0012029	11	61481120	61490931	2400	protein_coding	protein phosphatase 1 regulatory subunit 32 [Source:HGNC Symbol;Acc:HGNC:28869]	-
ENSG00000085999	RAD54L	382.008	403.337	578.298	582.361	392.673	580.329	-0.563448	5.88e-05	0.0012429	1	46247688	46278473	3212	protein_coding	RAD54 like [Source:HGNC Symbol;Acc:HGNC:9826]	-
ENSG00000123179	EBPL	641.409	600.501	397.58	445.455	620.955	421.517	0.559552	5.95e-05	0.00124882	13	49660723	49691475	1500	protein_coding	EBP like [Source:HGNC Symbol;Acc:HGNC:18061]	-
ENSG00000007237	GAS7	193.537	195.163	346.218	314.679	194.35	330.448	-0.766202	6.26e-05	0.00130405	17	9910609	10198551	10100	protein_coding	growth arrest specific 7 [Source:HGNC Symbol;Acc:HGNC:4169]	-
ENSG00000115966	ATF2	347.557	372.311	546.91	532.298	359.934	539.604	-0.58422	6.51e-05	0.00135319	2	175072250	175168382	5751	protein_coding	activating transcription factor 2 [Source:HGNC Symbol;Acc:HGNC:784]	TF_bZIP
ENSG00000120437	ACAT2	450.912	503.42	642.025	752.982	477.166	697.503	-0.546941	7.43e-05	0.00151165	6	159760328	159779055	4299	protein_coding	acetyl-CoA acetyltransferase 2 [Source:HGNC Symbol;Acc:HGNC:94]	-
ENSG00000107771	CCSER2	430.646	423.353	603.028	634.466	427	618.747	-0.534887	7.91e-05	0.00159609	10	84328558	84518521	8452	protein_coding	coiled-coil serine rich protein 2 [Source:HGNC Symbol;Acc:HGNC:29197]	-
ENSG00000159307	SCUBE1	167.192	173.145	287.247	303.44	170.168	295.344	-0.79513	8.21e-05	0.00163753	22	43197283	43343388	12135	protein_coding	signal peptide, CUB domain and EGF like domain containing 1 [Source:HGNC Symbol;Acc:HGNC:13441]	-
ENSG00000149212	SESN3	258.388	226.189	445.137	357.59	242.288	401.364	-0.729211	8.24e-05	0.0016415	11	95165513	95232541	10573	protein_coding	sestrin 3 [Source:HGNC Symbol;Acc:HGNC:23060]	-
ENSG00000081019	RSBN1	379.982	375.313	551.666	560.905	377.648	556.286	-0.558718	8.74e-05	0.00173059	1	113761832	113812476	6819	protein_coding	round spermatid basic protein 1 [Source:HGNC Symbol;Acc:HGNC:25642]	-
ENSG00000224531	SMIM13	388.088	454.379	657.243	589.512	421.234	623.378	-0.565787	8.76e-05	0.00173167	6	11094033	11138733	4688	protein_coding	small integral membrane protein 13 [Source:HGNC Symbol;Acc:HGNC:27356]	-
ENSG00000072952	MRVI1	318.171	272.227	145.526	183.903	295.199	164.714	0.843136	9.12e-05	0.00178291	11	10573091	10693988	7700	protein_coding	murine retrovirus integration site 1 homolog [Source:HGNC Symbol;Acc:HGNC:7237]	-
ENSG00000125089	SH3TC1	165.165	171.143	296.758	286.072	168.154	291.415	-0.793419	9.16e-05	0.00178454	4	8182072	8241803	10593	protein_coding	SH3 domain and tetratricopeptide repeats 1 [Source:HGNC Symbol;Acc:HGNC:26009]	-
ENSG00000130518	IQCN	210.763	250.209	130.307	109.32	230.486	119.814	0.942771	9.31e-05	0.00180653	19	18257097	18274509	9154	protein_coding	IQ motif containing N [Source:HGNC Symbol;Acc:HGNC:29350]	-
ENSG00000198435	NRARP	739.698	734.613	466.063	562.948	737.156	514.506	0.519839	9.34e-05	0.00180723	9	137300482	137302251	1770	protein_coding	NOTCH regulated ankyrin repeat protein [Source:HGNC Symbol;Acc:HGNC:33843]	-
ENSG00000169247	SH3TC2	271.56	235.196	116.04	153.253	253.378	134.646	0.913871	9.98e-05	0.00191035	5	148923639	149063163	15165	protein_coding	SH3 domain and tetratricopeptide repeats 2 [Source:HGNC Symbol;Acc:HGNC:29427]	-
ENSG00000214595	EML6	267.507	258.216	428.968	398.457	262.861	413.712	-0.65472	0.000101174	0.00192852	2	54723499	54972025	14426	protein_coding	echinoderm microtubule associated protein like 6 [Source:HGNC Symbol;Acc:HGNC:35412]	-
ENSG00000134352	IL6ST	461.045	447.374	664.853	631.401	454.209	648.127	-0.513205	0.000104667	0.00198596	5	55935095	55994993	9292	protein_coding	interleukin 6 signal transducer [Source:HGNC Symbol;Acc:HGNC:6021]	-
ENSG00000148943	LIN7C	443.819	489.409	712.41	629.358	466.614	670.884	-0.52428	0.000120863	0.002252	11	27494576	27506773	4688	protein_coding	lin-7 homolog C, crumbs cell polarity complex component [Source:HGNC Symbol;Acc:HGNC:17789]	-
ENSG00000168993	CPLX1	277.64	290.242	155.037	172.665	283.941	163.851	0.79401	0.000125433	0.00232669	4	784957	826198	2418	protein_coding	complexin 1 [Source:HGNC Symbol;Acc:HGNC:2309]	-
ENSG00000185920	PTCH1	255.348	260.217	409.945	397.436	257.783	403.69	-0.647222	0.000127791	0.00236689	9	95442980	95517057	16591	protein_coding	patched 1 [Source:HGNC Symbol;Acc:HGNC:9585]	-
ENSG00000262001	DLGAP1-AS2	476.244	455.38	320.537	290.159	465.812	305.348	0.608603	0.000128289	0.00237258	18	3603000	3608336	3171	antisense	DLGAP1 antisense RNA 2 [Source:HGNC Symbol;Acc:HGNC:28146]	-
ENSG00000196668	LINC00173	180.365	171.143	98.9194	60.2794	175.754	79.5994	1.13934	0.000135604	0.00248201	12	116533422	116536518	2065	processed_transcript	long intergenic non-protein coding RNA 173 [Source:HGNC Symbol;Acc:HGNC:33791]	-
ENSG00000183696	UPP1	582.639	621.519	418.505	418.891	602.079	418.698	0.524103	0.000136335	0.00248806	7	48088628	48108733	4577	protein_coding	uridine phosphorylase 1 [Source:HGNC Symbol;Acc:HGNC:12576]	-
ENSG00000186862	PDZD7	319.185	310.259	512.669	445.455	314.722	479.062	-0.606806	0.000141236	0.00255499	10	101007683	101032295	6609	protein_coding	PDZ domain containing 7 [Source:HGNC Symbol;Acc:HGNC:26257]	-
ENSG00000104967	NOVA2	286.76	288.241	423.261	458.737	287.5	440.999	-0.616821	0.000146177	0.00262526	19	45933734	45973546	8684	protein_coding	NOVA alternative splicing regulator 2 [Source:HGNC Symbol;Acc:HGNC:7887]	-
ENSG00000099822	HCN2	308.039	314.262	178.816	194.12	311.15	186.468	0.739279	0.000154923	0.00277033	19	589893	617159	3408	protein_coding	hyperpolarization activated cyclic nucleotide gated potassium and sodium channel 2 [Source:HGNC Symbol;Acc:HGNC:4846]	-
ENSG00000212864	RNF208	462.058	445.372	310.074	290.159	453.715	300.116	0.59579	0.000183353	0.00322307	9	137220247	137221581	1150	protein_coding	ring finger protein 208 [Source:HGNC Symbol;Acc:HGNC:25420]	-
ENSG00000027075	PRKCH	290.813	278.232	418.505	450.563	284.523	434.534	-0.610625	0.000189038	0.00330432	14	61187559	61550976	8833	protein_coding	protein kinase C eta [Source:HGNC Symbol;Acc:HGNC:9403]	-
ENSG00000153767	GTF2E1	302.972	321.268	448.942	490.409	312.12	469.675	-0.589077	0.000193223	0.00337272	3	120742637	120783069	3370	protein_coding	general transcription factor IIE subunit 1 [Source:HGNC Symbol;Acc:HGNC:4650]	-
ENSG00000244005	NFS1	439.766	456.381	286.296	306.506	448.073	296.401	0.596672	0.000197181	0.0034178	20	35668055	35699359	6024	protein_coding	NFS1, cysteine desulfurase [Source:HGNC Symbol;Acc:HGNC:15910]	-
ENSG00000148835	TAF5	219.883	281.235	375.703	432.173	250.559	403.938	-0.688171	0.000203895	0.00351632	10	103367967	103389065	3268	protein_coding	TATA-box binding protein associated factor 5 [Source:HGNC Symbol;Acc:HGNC:11539]	-
ENSG00000167549	CORO6	453.952	445.372	711.459	585.426	449.662	648.442	-0.528967	0.000206387	0.00354769	17	29614756	29622907	4321	protein_coding	coronin 6 [Source:HGNC Symbol;Acc:HGNC:21356]	-
ENSG00000178177	LCORL	348.57	284.237	494.597	467.932	316.404	481.264	-0.605518	0.000210044	0.00359565	4	17841199	18021876	14858	protein_coding	ligand dependent nuclear receptor corepressor like [Source:HGNC Symbol;Acc:HGNC:30776]	HTH
ENSG00000198945	L3MBTL3	639.383	710.593	435.626	510.843	674.988	473.234	0.513285	0.000210878	0.00359999	6	130013699	130141451	5113	protein_coding	L3MBTL3, histone methyl-lysine binding protein [Source:HGNC Symbol;Acc:HGNC:23035]	-
ENSG00000118276	B4GALT6	251.295	259.216	435.626	366.785	255.256	401.205	-0.653129	0.000213332	0.00363688	18	31622247	31685836	5306	protein_coding	beta-1,4-galactosyltransferase 6 [Source:HGNC Symbol;Acc:HGNC:929]	-
ENSG00000137038	DMAC1	386.061	390.326	259.663	238.053	388.194	248.858	0.640875	0.000214852	0.00365422	9	7796490	7888380	3000	protein_coding	distal membrane arm assembly complex 1 [Source:HGNC Symbol;Acc:HGNC:30536]	-
ENSG00000166451	CENPN	440.779	544.455	765.674	657.965	492.617	711.82	-0.531423	0.000216566	0.00367187	16	81006498	81033114	3568	protein_coding	centromere protein N [Source:HGNC Symbol;Acc:HGNC:30873]	-
ENSG00000148680	HTR7	383.022	368.308	558.324	528.211	375.665	543.268	-0.532533	0.000230649	0.00387366	10	90740823	90857698	3131	protein_coding	5-hydroxytryptamine receptor 7 [Source:HGNC Symbol;Acc:HGNC:5302]	-
ENSG00000237510	GPAT2P1	104.368	103.086	42.8017	38.824	103.727	40.8128	1.34484	0.000237488	0.00394586	2	95789654	95800166	2245	transcribed_unprocessed_pseudogene	glycerol-3-phosphate acyltransferase 2 pseudogene 1 [Source:HGNC Symbol;Acc:HGNC:52330]	-
ENSG00000011021	CLCN6	333.371	344.287	515.522	481.214	338.829	498.368	-0.55695	0.000238639	0.00395252	1	11806096	11848079	8174	protein_coding	chloride voltage-gated channel 6 [Source:HGNC Symbol;Acc:HGNC:2024]	-
ENSG00000172818	OVOL1	348.57	354.296	476.525	567.035	351.433	521.78	-0.569412	0.000242238	0.00399276	11	65787022	65797219	3849	protein_coding	ovo like transcriptional repressor 1 [Source:HGNC Symbol;Acc:HGNC:8525]	zf-C2H2
ENSG00000133135	RNF128	255.348	267.223	368.094	451.585	261.285	409.84	-0.648506	0.000260545	0.00424385	X	106693794	106796993	3432	protein_coding	ring finger protein 128, E3 ubiquitin protein ligase [Source:HGNC Symbol;Acc:HGNC:21153]	-
ENSG00000100350	FOXRED2	541.094	563.47	363.339	402.544	552.282	382.941	0.528965	0.00026601	0.00432153	22	36487190	36507101	5577	protein_coding	FAD dependent oxidoreductase domain containing 2 [Source:HGNC Symbol;Acc:HGNC:26264]	-
ENSG00000163623	NKX6-1	249.268	202.169	412.798	327.961	225.718	370.38	-0.715584	0.000272633	0.00441757	4	84491987	84498450	3086	protein_coding	NK6 homeobox 1 [Source:HGNC Symbol;Acc:HGNC:7839]	Homeobox
ENSG00000140691	ARMC5	441.792	402.336	252.054	296.289	422.064	274.171	0.623325	0.000281879	0.00453463	16	31458080	31467166	5545	protein_coding	armadillo repeat containing 5 [Source:HGNC Symbol;Acc:HGNC:25781]	-
ENSG00000196453	ZNF777	549.2	515.43	334.804	392.327	532.315	363.566	0.550978	0.000289501	0.00462443	7	149431363	149461123	3233	protein_coding	zinc finger protein 777 [Source:HGNC Symbol;Acc:HGNC:22213]	zf-C2H2
ENSG00000158055	GRHL3	142.873	148.124	233.982	273.812	145.498	253.897	-0.802484	0.00029575	0.00468227	1	24319322	24364482	3940	protein_coding	grainyhead like transcription factor 3 [Source:HGNC Symbol;Acc:HGNC:25839]	CP2
ENSG00000169499	PLEKHA2	460.031	491.41	348.12	278.92	475.721	313.52	0.600305	0.000297625	0.00468807	8	38901235	38973909	6325	protein_coding	pleckstrin homology domain containing A2 [Source:HGNC Symbol;Acc:HGNC:14336]	-
ENSG00000107821	KAZALD1	303.985	302.252	164.549	201.272	303.119	182.91	0.730084	0.000324658	0.00504988	10	101061841	101068131	3613	protein_coding	Kazal type serine peptidase inhibitor domain 1 [Source:HGNC Symbol;Acc:HGNC:25460]	-
ENSG00000108813	DLX4	317.158	236.197	433.724	431.151	276.678	432.437	-0.644602	0.000336217	0.00519715	17	49968970	49974959	3644	protein_coding	distal-less homeobox 4 [Source:HGNC Symbol;Acc:HGNC:2917]	Homeobox
ENSG00000157388	CACNA1D	30.3985	36.0301	88.4568	90.93	33.2143	89.6934	-1.43282	0.000339841	0.00524012	3	53328963	53813733	20588	protein_coding	calcium voltage-gated channel subunit alpha1 D [Source:HGNC Symbol;Acc:HGNC:1391]	-
ENSG00000180537	RNF182	212.79	252.211	133.161	127.711	232.5	130.436	0.833732	0.000341701	0.00526227	6	13924446	13980302	4090	protein_coding	ring finger protein 182 [Source:HGNC Symbol;Acc:HGNC:28522]	-
ENSG00000179104	TMTC2	425.58	435.364	267.273	305.484	430.472	286.378	0.588877	0.000380435	0.00577294	12	82686880	83134870	8323	protein_coding	transmembrane and tetratricopeptide repeat containing 2 [Source:HGNC Symbol;Acc:HGNC:25440]	-
ENSG00000071967	CYBRD1	438.752	451.377	290.1	313.657	445.065	301.879	0.560583	0.000462887	0.00683539	2	171522247	171558133	5176	protein_coding	cytochrome b reductase 1 [Source:HGNC Symbol;Acc:HGNC:20797]	-
ENSG00000237452	BHMG1	91.1956	88.0735	34.2413	34.7373	89.6346	34.4893	1.37801	0.000478824	0.00700805	19	45733251	45764534	2749	protein_coding	basic helix-loop-helix and HMG-box containing 1 [Source:HGNC Symbol;Acc:HGNC:44318]	HMG
ENSG00000067048	DDX3Y	227.989	232.194	121.747	142.014	230.091	131.881	0.804082	0.00049781	0.00722755	Y	12904108	12920478	5738	protein_coding	DEAD-box helicase 3 Y-linked [Source:HGNC Symbol;Acc:HGNC:2699]	-
ENSG00000133069	TMCC2	167.192	189.158	290.1	290.159	178.175	290.129	-0.703252	0.000516074	0.00742334	1	205228176	205285632	5592	protein_coding	transmembrane and coiled-coil domain family 2 [Source:HGNC Symbol;Acc:HGNC:24239]	-
ENSG00000225855	RUSC1-AS1	112.475	99.0827	195.937	192.077	105.779	194.007	-0.875313	0.000526416	0.00752046	1	155316863	155324176	3516	antisense	RUSC1 antisense RNA 1 [Source:HGNC Symbol;Acc:HGNC:26680]	-
ENSG00000179886	TIGD5	498.536	481.402	337.658	344.308	489.969	340.983	0.523089	0.000526457	0.00752046	8	143597835	143603224	5390	protein_coding	tigger transposable element derived 5 [Source:HGNC Symbol;Acc:HGNC:18336]	-
ENSG00000266401	AP002478.1	107.408	115.096	51.362	45.9758	111.252	48.6689	1.1919	0.000587684	0.0082342	18	3653410	3656282	1455	antisense	novel transcript, antisense to DLGAP1	-
ENSG00000102879	CORO1A	190.498	197.165	323.39	293.224	193.831	308.307	-0.669992	0.000605914	0.00843258	16	30182827	30189076	4871	protein_coding	coronin 1A [Source:HGNC Symbol;Acc:HGNC:2252]	-
ENSG00000182795	C1orf116	144.9	177.148	92.2614	67.4312	161.024	79.8463	1.00993	0.00064626	0.00891422	1	207018521	207032756	5502	protein_coding	chromosome 1 open reading frame 116 [Source:HGNC Symbol;Acc:HGNC:28667]	-
ENSG00000163909	HEYL	436.726	383.32	270.126	278.92	410.023	274.523	0.578875	0.000653316	0.00897967	1	39624153	39639945	3661	protein_coding	hes related family bHLH transcription factor with YRPW motif-like [Source:HGNC Symbol;Acc:HGNC:4882]	bHLH
ENSG00000104147	OIP5	350.597	353.295	219.715	241.118	351.946	230.416	0.61174	0.000722145	0.00969203	15	41309268	41332621	1236	protein_coding	Opa interacting protein 5 [Source:HGNC Symbol;Acc:HGNC:20300]	-
ENSG00000145990	GFOD1	233.055	245.205	342.413	387.219	239.13	364.816	-0.608737	0.000727348	0.00971251	6	13357830	13487662	10686	protein_coding	glucose-fructose oxidoreductase domain containing 1 [Source:HGNC Symbol;Acc:HGNC:21096]	-
ENSG00000138821	SLC39A8	483.337	464.388	327.195	336.134	473.862	331.665	0.514884	0.000784896	0.0103222	4	102251041	102431258	6480	protein_coding	solute carrier family 39 member 8 [Source:HGNC Symbol;Acc:HGNC:20862]	-
ENSG00000101546	RBFA	294.866	329.275	467.965	436.26	312.07	452.112	-0.535019	0.000871367	0.0111989	18	80034358	80046397	3722	protein_coding	ribosome binding factor A [Source:HGNC Symbol;Acc:HGNC:26120]	-
ENSG00000260804	LINC01963	107.408	89.0744	171.207	191.055	98.2413	181.131	-0.882377	0.000886389	0.0113729	2	216217045	216220192	3148	lincRNA	long intergenic non-protein coding RNA 1963 [Source:HGNC Symbol;Acc:HGNC:25283]	-
ENSG00000144821	MYH15	514.749	382.319	310.074	280.963	448.534	295.519	0.601252	0.00089367	0.0114147	3	108380369	108529322	7694	protein_coding	myosin heavy chain 15 [Source:HGNC Symbol;Acc:HGNC:31073]	-
ENSG00000163577	EIF5A2	315.132	349.292	487.939	462.823	332.212	475.381	-0.517121	0.000896993	0.0114369	3	170888415	170908693	5593	protein_coding	eukaryotic translation initiation factor 5A2 [Source:HGNC Symbol;Acc:HGNC:3301]	-
ENSG00000172508	CARNS1	83.0893	78.0652	155.988	153.253	80.5773	154.621	-0.940453	0.000904476	0.0115172	11	67414968	67425607	5670	protein_coding	carnosine synthase 1 [Source:HGNC Symbol;Acc:HGNC:29268]	-
ENSG00000175567	UCP2	261.427	266.222	413.749	369.85	263.825	391.8	-0.57105	0.000912374	0.0115941	11	73974667	73983307	3237	protein_coding	uncoupling protein 2 [Source:HGNC Symbol;Acc:HGNC:12518]	-
ENSG00000153208	MERTK	189.484	190.159	307.221	289.137	189.822	298.179	-0.651825	0.000914922	0.0116146	2	111898479	112029561	4700	protein_coding	MER proto-oncogene, tyrosine kinase [Source:HGNC Symbol;Acc:HGNC:7027]	-
ENSG00000176208	ATAD5	288.786	281.235	459.405	384.154	285.01	421.779	-0.566302	0.000916292	0.0116201	17	30831970	30895869	7075	protein_coding	ATPase family, AAA domain containing 5 [Source:HGNC Symbol;Acc:HGNC:25752]	-
ENSG00000281376	ABALON	224.949	262.219	144.575	147.123	243.584	145.849	0.740193	0.000927326	0.0117255	20	31721507	31723409	1903	antisense	apoptotic BCL2L1-antisense long non-coding RNA [Source:HGNC Symbol;Acc:HGNC:49667]	-
ENSG00000204519	ZNF551	254.334	222.186	158.842	114.429	238.26	136.635	0.800066	0.000927436	0.0117255	19	57681969	57717301	4709	protein_coding	zinc finger protein 551 [Source:HGNC Symbol;Acc:HGNC:25108]	zf-C2H2
ENSG00000107077	KDM4C	520.828	474.396	364.29	337.156	497.612	350.723	0.504128	0.000955251	0.0120404	9	6720863	7175648	10323	protein_coding	lysine demethylase 4C [Source:HGNC Symbol;Acc:HGNC:17071]	-
ENSG00000198130	HIBCH	450.912	444.371	315.781	309.571	447.641	312.676	0.517531	0.000998111	0.0124798	2	190189735	190344193	7438	protein_coding	3-hydroxyisobutyryl-CoA hydrolase [Source:HGNC Symbol;Acc:HGNC:4908]	-
ENSG00000139239	RPL14P1	255.348	244.204	156.939	148.144	249.776	152.542	0.710985	0.00101759	0.0126846	12	62965325	62965969	645	processed_pseudogene	ribosomal protein L14 pseudogene 1 [Source:HGNC Symbol;Acc:HGNC:31384]	-
ENSG00000177337	DLGAP1-AS1	149.966	153.128	78.9453	79.6914	151.547	79.3184	0.934127	0.00105988	0.0130114	18	3593732	3598352	2105	antisense	DLGAP1 antisense RNA 1 [Source:HGNC Symbol;Acc:HGNC:31676]	-
ENSG00000129910	CDH15	129.7	145.121	233.982	225.792	137.411	229.887	-0.742462	0.00111438	0.0135927	16	89171767	89195492	4628	protein_coding	cadherin 15 [Source:HGNC Symbol;Acc:HGNC:1754]	-
ENSG00000196693	ZNF33B	290.813	295.247	205.448	160.405	293.03	182.926	0.678228	0.00112616	0.0137215	10	42574185	42638568	8307	protein_coding	zinc finger protein 33B [Source:HGNC Symbol;Acc:HGNC:13097]	zf-C2H2
ENSG00000099994	SUSD2	282.706	316.264	418.505	448.52	299.485	433.512	-0.533135	0.00114327	0.013835	22	24181259	24189110	5279	protein_coding	sushi domain containing 2 [Source:HGNC Symbol;Acc:HGNC:30667]	-
ENSG00000198203	SULT1C2	83.0893	102.085	173.109	168.578	92.5873	170.843	-0.883648	0.00116058	0.01399	2	108288639	108309915	8399	protein_coding	sulfotransferase family 1C member 2 [Source:HGNC Symbol;Acc:HGNC:11456]	-
ENSG00000261061	AC092718.4	95.2488	144.12	227.324	202.294	119.685	214.809	-0.843824	0.0012128	0.0145349	16	81030770	81031485	716	sense_intronic	novel transcript	-
ENSG00000258947	TUBB3	300.946	262.219	412.798	408.674	281.582	410.736	-0.544857	0.00122404	0.0146273	16	89921392	89938761	4430	protein_coding	tubulin beta 3 class III [Source:HGNC Symbol;Acc:HGNC:20772]	-
ENSG00000092096	SLC22A17	227.989	220.184	307.221	382.11	224.086	344.666	-0.620229	0.00123176	0.0146913	14	23346306	23352912	4278	protein_coding	solute carrier family 22 member 17 [Source:HGNC Symbol;Acc:HGNC:23095]	-
ENSG00000250317	SMIM20	448.885	455.38	292.954	338.178	452.133	315.566	0.519715	0.00123997	0.014775	4	25861830	25929874	1612	protein_coding	small integral membrane protein 20 [Source:HGNC Symbol;Acc:HGNC:37260]	-
ENSG00000079156	OSBPL6	304.999	319.267	452.746	436.26	312.133	444.503	-0.510166	0.00127368	0.0151043	2	178194481	178402891	11486	protein_coding	oxysterol binding protein like 6 [Source:HGNC Symbol;Acc:HGNC:16388]	-
ENSG00000124466	LYPD3	177.325	222.186	284.393	350.438	199.755	317.416	-0.667061	0.00130585	0.0153876	19	43460787	43465660	2519	protein_coding	LY6/PLAUR domain containing 3 [Source:HGNC Symbol;Acc:HGNC:24880]	-
ENSG00000114529	C3orf52	316.145	274.229	437.528	416.848	295.187	427.188	-0.533626	0.00130624	0.0153876	3	112086335	112131004	6021	protein_coding	chromosome 3 open reading frame 52 [Source:HGNC Symbol;Acc:HGNC:26255]	-
ENSG00000062524	LTK	331.344	290.242	427.065	466.91	310.793	446.988	-0.524011	0.00132147	0.0155272	15	41503638	41513887	3490	protein_coding	leukocyte receptor tyrosine kinase [Source:HGNC Symbol;Acc:HGNC:6721]	-
ENSG00000136542	GALNT5	359.716	380.318	233.031	265.638	370.017	249.335	0.570397	0.00134278	0.0157286	2	157257598	157314211	6818	protein_coding	polypeptide N-acetylgalactosaminyltransferase 5 [Source:HGNC Symbol;Acc:HGNC:4127]	-
ENSG00000169627	BOLA2B	40.5314	638.533	9.51148	11.2385	339.532	10.375	5.03269	0.00139695	0.0162711	16	30192934	30194306	1365	protein_coding	bolA family member 2B [Source:HGNC Symbol;Acc:HGNC:32479]	-
ENSG00000155158	TTC39B	239.135	224.187	338.609	353.503	231.661	346.056	-0.578854	0.00139939	0.0162842	9	15163622	15307360	12208	protein_coding	tetratricopeptide repeat domain 39B [Source:HGNC Symbol;Acc:HGNC:23704]	-
ENSG00000171208	NETO2	269.534	241.201	155.988	161.426	255.368	158.707	0.68635	0.00140345	0.0163162	16	47077703	47143997	7481	protein_coding	neuropilin and tolloid like 2 [Source:HGNC Symbol;Acc:HGNC:14644]	-
ENSG00000132773	TOE1	319.185	229.191	161.695	170.621	274.188	166.158	0.722698	0.00142108	0.0165058	1	45339670	45343975	2742	protein_coding	target of EGR1, exonuclease [Source:HGNC Symbol;Acc:HGNC:15954]	-
ENSG00000101665	SMAD7	300.946	266.222	175.011	186.968	283.584	180.99	0.648208	0.00150393	0.0173223	18	48919853	48952052	5033	protein_coding	SMAD family member 7 [Source:HGNC Symbol;Acc:HGNC:6773]	MH1
ENSG00000129521	EGLN3	239.135	254.212	387.117	343.286	246.674	365.202	-0.566589	0.00154597	0.0176431	14	33924231	34462774	7359	protein_coding	egl-9 family hypoxia inducible factor 3 [Source:HGNC Symbol;Acc:HGNC:14661]	-
ENSG00000215271	HOMEZ	439.766	441.369	290.1	328.983	440.567	309.541	0.510027	0.00159566	0.0181269	14	23272422	23299447	5534	protein_coding	homeobox and leucine zipper encoding [Source:HGNC Symbol;Acc:HGNC:20164]	Homeobox
ENSG00000076641	PAG1	124.634	121.101	215.911	198.207	122.868	207.059	-0.753379	0.00165377	0.0186905	8	80967810	81112068	11023	protein_coding	phosphoprotein membrane anchor with glycosphingolipid microdomains 1 [Source:HGNC Symbol;Acc:HGNC:30043]	-
ENSG00000113240	CLK4	140.847	151.126	246.347	227.836	145.986	237.092	-0.699898	0.0016761	0.0189026	5	178602664	178630615	7924	protein_coding	CDC like kinase 4 [Source:HGNC Symbol;Acc:HGNC:13659]	-
ENSG00000164603	BMT2	112.475	161.135	263.468	208.424	136.805	235.946	-0.786851	0.00170416	0.0191495	7	112819147	112939916	4138	protein_coding	base methyltransferase of 25S rRNA 2 homolog [Source:HGNC Symbol;Acc:HGNC:26475]	-
ENSG00000131773	KHDRBS3	293.853	246.206	160.744	178.795	270.029	169.769	0.67009	0.00172737	0.0192882	8	135457457	135656722	8645	protein_coding	KH RNA binding domain containing, signal transduction associated 3 [Source:HGNC Symbol;Acc:HGNC:18117]	-
ENSG00000169403	PTAFR	149.966	117.098	53.2643	77.6481	133.532	65.4562	1.03101	0.00174761	0.0194443	1	28147166	28193936	4706	protein_coding	platelet activating factor receptor [Source:HGNC Symbol;Acc:HGNC:9582]	-
ENSG00000152503	TRIM36	232.042	223.186	367.143	314.679	227.614	340.911	-0.583565	0.00179583	0.0199451	5	115124762	115180546	6113	protein_coding	tripartite motif containing 36 [Source:HGNC Symbol;Acc:HGNC:16280]	-
ENSG00000248112	AC108174.1	135.78	139.116	73.2384	70.4963	137.448	71.8673	0.935207	0.00180384	0.0199983	5	82919376	82921119	745	lincRNA	novel transcript	-
ENSG00000170468	RIOX1	148.953	196.164	77.9941	107.277	172.558	92.6355	0.899687	0.00181959	0.0201267	14	73490964	73493392	2429	protein_coding	ribosomal oxygenase 1 [Source:HGNC Symbol;Acc:HGNC:20968]	-
ENSG00000275131	AC241952.1	45.5978	61.051	124.6	102.169	53.3244	113.384	-1.0888	0.0018251	0.0201621	1	120489860	120701289	9444	transcribed_unprocessed_pseudogene	phosphodiesterase 4D interacting protein-like [Source:NCBI gene;Acc:100996724]	-
ENSG00000100473	COCH	69.9166	82.0685	133.161	156.318	75.9926	144.739	-0.928608	0.00184383	0.0203328	14	30874514	30895065	4031	protein_coding	cochlin [Source:HGNC Symbol;Acc:HGNC:2180]	-
ENSG00000182742	HOXB4	369.849	300.251	231.129	209.445	335.05	220.287	0.604228	0.00187776	0.020652	17	48575513	48580111	3757	protein_coding	homeobox B4 [Source:HGNC Symbol;Acc:HGNC:5115]	Homeobox
ENSG00000012817	KDM5D	107.408	102.085	47.5574	51.0843	104.747	49.3208	1.08717	0.00195458	0.021271	Y	19703865	19744939	9463	protein_coding	lysine demethylase 5D [Source:HGNC Symbol;Acc:HGNC:11115]	ARID
ENSG00000065618	COL17A1	202.657	180.15	116.991	106.255	191.404	111.623	0.777205	0.00201961	0.0217777	10	104031286	104085957	7066	protein_coding	collagen type XVII alpha 1 chain [Source:HGNC Symbol;Acc:HGNC:2194]	-
ENSG00000229152	ANKRD10-IT1	370.862	355.297	263.468	231.923	363.079	247.695	0.550862	0.0020328	0.0218733	13	110894639	110899172	800	sense_intronic	ANKRD10 intronic transcript 1 [Source:HGNC Symbol;Acc:HGNC:39891]	-
ENSG00000169126	ARMC4	219.883	219.183	119.845	146.101	219.533	132.973	0.724649	0.00210401	0.0225033	10	27812164	27999048	4773	protein_coding	armadillo repeat containing 4 [Source:HGNC Symbol;Acc:HGNC:25583]	-
ENSG00000175155	YPEL2	157.059	153.128	248.25	243.161	155.093	245.705	-0.663924	0.00211529	0.0225655	17	59331689	59401729	8667	protein_coding	yippee like 2 [Source:HGNC Symbol;Acc:HGNC:18326]	-
ENSG00000170684	ZNF296	274.6	208.174	136.014	156.318	241.387	146.166	0.724403	0.00212559	0.0225785	19	45071500	45076588	1744	protein_coding	zinc finger protein 296 [Source:HGNC Symbol;Acc:HGNC:15981]	zf-C2H2
ENSG00000050438	SLC4A8	69.9166	63.0526	116.04	145.079	66.4846	130.56	-0.972774	0.00214079	0.0227012	12	51391317	51515763	17980	protein_coding	solute carrier family 4 member 8 [Source:HGNC Symbol;Acc:HGNC:11034]	-
ENSG00000169129	AFAP1L2	46.6111	47.0393	95.1148	106.255	46.8252	100.685	-1.10398	0.00216353	0.0228643	10	114294824	114404756	5789	protein_coding	actin filament associated protein 1 like 2 [Source:HGNC Symbol;Acc:HGNC:25901]	-
ENSG00000175984	DENND2C	141.86	149.125	238.738	227.836	145.492	233.287	-0.68133	0.00222672	0.0234721	1	114582848	114670422	7413	protein_coding	DENN domain containing 2C [Source:HGNC Symbol;Acc:HGNC:24748]	-
ENSG00000157184	CPT2	447.872	402.336	288.198	311.614	425.104	299.906	0.503706	0.00225233	0.0236818	1	53196429	53214197	10452	protein_coding	carnitine palmitoyltransferase 2 [Source:HGNC Symbol;Acc:HGNC:2330]	-
ENSG00000135241	PNPLA8	291.826	325.272	476.525	402.544	308.549	439.535	-0.511113	0.0023201	0.0241695	7	108470422	108569666	5668	protein_coding	patatin like phospholipase domain containing 8 [Source:HGNC Symbol;Acc:HGNC:28900]	-
ENSG00000167767	KRT80	91.1956	102.085	40.8994	48.0192	96.6404	44.4593	1.12151	0.00242885	0.0250712	12	52168996	52192000	4350	protein_coding	keratin 80 [Source:HGNC Symbol;Acc:HGNC:27056]	-
ENSG00000146574	CCZ1B	327.291	312.261	584.005	377.002	319.776	480.503	-0.588816	0.00243921	0.0251155	7	6794134	6826770	7316	protein_coding	CCZ1 homolog B, vacuolar protein trafficking and biogenesis associated [Source:HGNC Symbol;Acc:HGNC:21717]	-
ENSG00000006283	CACNA1G	306.012	282.236	399.482	433.194	294.124	416.338	-0.501031	0.00245551	0.0252625	17	50561068	50627474	9709	protein_coding	calcium voltage-gated channel subunit alpha1 G [Source:HGNC Symbol;Acc:HGNC:1394]	-
ENSG00000135604	STX11	36.4782	47.0393	91.3102	93.995	41.7588	92.6526	-1.14927	0.00256402	0.026098	6	144150526	144188370	1926	protein_coding	syntaxin 11 [Source:HGNC Symbol;Acc:HGNC:11429]	-
ENSG00000185664	PMEL	132.74	134.112	215.911	216.597	133.426	216.254	-0.696657	0.00256839	0.0260997	12	55954105	55973317	3901	protein_coding	premelanosome protein [Source:HGNC Symbol;Acc:HGNC:10880]	-
ENSG00000185847	LINC01405	106.395	78.0652	38.0459	43.9325	92.23	40.9892	1.17089	0.00264999	0.0268193	12	110936585	110958208	1522	lincRNA	long intergenic non-protein coding RNA 1405 [Source:HGNC Symbol;Acc:HGNC:50688]	-
ENSG00000245849	RAD51-AS1	169.219	125.104	92.2614	56.1927	147.162	74.227	0.984161	0.00265343	0.0268322	15	40686243	40695107	2177	processed_transcript	RAD51 antisense RNA 1 [Source:HGNC Symbol;Acc:HGNC:48621]	-
ENSG00000149016	TUT1	266.494	233.195	384.264	342.265	249.844	363.264	-0.540672	0.00283247	0.0282293	11	62575045	62592177	4082	protein_coding	terminal uridylyl transferase 1, U6 snRNA-specific [Source:HGNC Symbol;Acc:HGNC:26184]	-
ENSG00000105219	CNTD2	139.833	138.115	72.2873	78.6698	138.974	75.4785	0.881303	0.00292678	0.0290527	19	40222208	40226697	2046	protein_coding	cyclin N-terminal domain containing 2 [Source:HGNC Symbol;Acc:HGNC:25805]	-
ENSG00000272512	AL645608.7	96.262	71.0593	155.988	149.166	83.6607	152.577	-0.867482	0.0029694	0.0294053	1	995966	998051	2086	lincRNA	novel transcript	-
ENSG00000166394	CYB5R2	177.325	163.136	267.273	256.443	170.231	261.858	-0.621595	0.00297176	0.0294053	11	7665100	7677222	8596	protein_coding	cytochrome b5 reductase 2 [Source:HGNC Symbol;Acc:HGNC:24376]	-
ENSG00000204946	ZNF783	231.029	226.189	143.623	145.079	228.609	144.351	0.663349	0.00301017	0.0297144	7	149262171	149297302	6726	protein_coding	zinc finger family member 783 [Source:HGNC Symbol;Acc:HGNC:27222]	zf-C2H2
ENSG00000187867	PALM3	232.042	218.182	313.879	345.33	225.112	329.604	-0.549698	0.00315826	0.0308334	19	14053365	14059159	2533	protein_coding	paralemmin 3 [Source:HGNC Symbol;Acc:HGNC:33274]	-
ENSG00000080546	SESN1	350.597	356.297	229.227	260.53	353.447	244.878	0.530266	0.00320522	0.0311938	6	108986437	109094819	5121	protein_coding	sestrin 1 [Source:HGNC Symbol;Acc:HGNC:21595]	-
ENSG00000139998	RAB15	202.657	207.173	285.344	324.896	204.915	305.12	-0.573706	0.00325345	0.0315397	14	64945814	64973226	5015	protein_coding	RAB15, member RAS oncogene family [Source:HGNC Symbol;Acc:HGNC:20150]	-
ENSG00000138606	SHF	51.6775	56.0468	119.845	98.0818	53.8622	108.963	-1.01727	0.00326537	0.0316306	15	45167214	45201175	4894	protein_coding	Src homology 2 domain containing F [Source:HGNC Symbol;Acc:HGNC:25116]	-
ENSG00000117472	TSPAN1	139.833	142.119	72.2873	82.7565	140.976	77.5219	0.863784	0.00336405	0.032273	1	46175073	46185958	2366	protein_coding	tetraspanin 1 [Source:HGNC Symbol;Acc:HGNC:20657]	-
ENSG00000196418	ZNF124	120.581	120.1	58.9712	66.4095	120.341	62.6904	0.941708	0.00339748	0.032555	1	247121975	247172016	4517	protein_coding	zinc finger protein 124 [Source:HGNC Symbol;Acc:HGNC:12907]	zf-C2H2
ENSG00000181218	HIST3H2A	299.932	303.253	189.278	216.597	301.593	202.938	0.572456	0.00340595	0.0325859	1	228456979	228457873	895	protein_coding	histone cluster 3 H2A [Source:HGNC Symbol;Acc:HGNC:20507]	-
ENSG00000089177	KIF16B	158.072	165.138	255.859	241.118	161.605	248.488	-0.620943	0.00374329	0.0351107	20	16272104	16573434	7721	protein_coding	kinesin family member 16B [Source:HGNC Symbol;Acc:HGNC:15869]	-
ENSG00000185875	THNSL1	235.082	231.193	165.5	126.689	233.138	146.094	0.672564	0.00376392	0.0352775	10	25016658	25026664	3788	protein_coding	threonine synthase like 1 [Source:HGNC Symbol;Acc:HGNC:26160]	-
ENSG00000135338	LCA5	57.7572	53.0443	116.04	103.19	55.4008	109.615	-0.985118	0.00377302	0.0353096	6	79484991	79537458	5964	protein_coding	LCA5, lebercilin [Source:HGNC Symbol;Acc:HGNC:31923]	-
ENSG00000183604	SMG1P5	129.7	151.126	91.3102	54.1493	140.413	72.7298	0.94589	0.00377601	0.0353109	16	30267553	30335374	4791	transcribed_unprocessed_pseudogene	SMG1 pseudogene 5 [Source:HGNC Symbol;Acc:HGNC:49862]	-
ENSG00000259230	LINC02323	68.9034	103.086	30.4367	43.9325	85.9947	37.1846	1.21252	0.00382253	0.0357191	14	102545254	102555826	1603	lincRNA	long intergenic non-protein coding RNA 2323 [Source:HGNC Symbol;Acc:HGNC:53242]	-
ENSG00000281406	BLACAT1	178.338	185.155	128.405	73.5613	181.746	100.983	0.844683	0.00390284	0.0362307	1	205434886	205437879	2994	lincRNA	bladder cancer associated transcript 1 [Source:HGNC Symbol;Acc:HGNC:48597]	-
ENSG00000167550	RHEBL1	48.6377	66.0552	111.284	115.45	57.3464	113.367	-0.982675	0.00391965	0.0362991	12	49064685	49070025	1290	protein_coding	RHEB like 1 [Source:HGNC Symbol;Acc:HGNC:21166]	-
ENSG00000007314	SCN4A	70.9299	89.0744	155.988	133.841	80.0022	144.915	-0.857488	0.00393778	0.0364127	17	63938554	63972918	8243	protein_coding	sodium voltage-gated channel alpha subunit 4 [Source:HGNC Symbol;Acc:HGNC:10591]	-
ENSG00000204410	MSH5	236.095	227.19	409.945	287.094	231.643	348.519	-0.590692	0.00400537	0.0369278	6	31739948	31762834	6234	protein_coding	mutS homolog 5 [Source:HGNC Symbol;Acc:HGNC:7328]	-
ENSG00000083093	PALB2	290.813	335.28	218.764	207.402	313.046	213.083	0.554737	0.00405666	0.0372075	16	23603160	23641310	4747	protein_coding	partner and localizer of BRCA2 [Source:HGNC Symbol;Acc:HGNC:26144]	-
ENSG00000120925	RNF170	185.431	212.177	128.405	115.45	198.804	121.928	0.704705	0.004108	0.0376192	8	42849637	42897290	6055	protein_coding	ring finger protein 170 [Source:HGNC Symbol;Acc:HGNC:25358]	-
ENSG00000132563	REEP2	154.019	152.127	232.08	241.118	153.073	236.599	-0.628049	0.00413162	0.0377835	5	138439017	138446969	3284	protein_coding	receptor accessory protein 2 [Source:HGNC Symbol;Acc:HGNC:17975]	-
ENSG00000187957	DNER	146.926	139.116	68.4827	89.9083	143.021	79.1955	0.854609	0.00419195	0.0381947	2	229357629	229714558	3935	protein_coding	delta/notch like EGF repeat containing [Source:HGNC Symbol;Acc:HGNC:24456]	-
ENSG00000160055	TMEM234	57.7572	51.0426	117.942	97.0601	54.3999	107.501	-0.983704	0.00457283	0.0408563	1	32214472	32222359	3571	protein_coding	transmembrane protein 234 [Source:HGNC Symbol;Acc:HGNC:28837]	-
ENSG00000140548	ZNF710	287.773	296.247	213.057	181.86	292.01	197.459	0.563471	0.00475915	0.0421808	15	90001392	90082206	4936	protein_coding	zinc finger protein 710 [Source:HGNC Symbol;Acc:HGNC:25352]	zf-C2H2
ENSG00000279806	AC018629.1	64.8502	89.0744	36.1436	30.6506	76.9623	33.3971	1.20335	0.00482365	0.0425979	17	40473554	40475289	1736	TEC	TEC	-
ENSG00000197467	COL13A1	329.318	323.27	221.618	233.966	326.294	227.792	0.518798	0.00482603	0.0425979	10	69801867	69964275	5888	protein_coding	collagen type XIII alpha 1 chain [Source:HGNC Symbol;Acc:HGNC:2190]	-
ENSG00000102287	GABRE	84.1026	80.0669	149.33	138.949	82.0847	144.14	-0.812686	0.00483546	0.0426509	X	151953124	151974680	9612	protein_coding	gamma-aminobutyric acid type A receptor epsilon subunit [Source:HGNC Symbol;Acc:HGNC:4085]	-
ENSG00000175548	ALG10B	258.388	265.221	142.672	196.164	261.805	169.418	0.629821	0.00486916	0.042891	12	38316578	38329728	11449	protein_coding	ALG10B, alpha-1,2-glucosyltransferase [Source:HGNC Symbol;Acc:HGNC:31088]	-
ENSG00000144668	ITGA9	31.4118	45.0376	89.4079	78.6698	38.2247	84.0388	-1.13661	0.00502347	0.0438733	3	37452115	37823514	8277	protein_coding	integrin subunit alpha 9 [Source:HGNC Symbol;Acc:HGNC:6145]	-
ENSG00000043591	ADRB1	41.5447	50.0418	104.626	84.7999	45.7932	94.7131	-1.04909	0.00507277	0.0442417	10	114044056	114046908	2853	protein_coding	adrenoceptor beta 1 [Source:HGNC Symbol;Acc:HGNC:285]	-
ENSG00000163531	NFASC	55.7307	57.0476	120.796	98.0818	56.3891	109.439	-0.957535	0.00511493	0.0444845	1	204828651	205022822	21271	protein_coding	neurofascin [Source:HGNC Symbol;Acc:HGNC:29866]	-
ENSG00000225648	SBDSP1	347.557	364.304	207.35	281.985	355.93	244.668	0.542502	0.00521372	0.0451218	7	72829425	72836701	1239	transcribed_unprocessed_pseudogene	SBDS, ribosome maturation factor pseudogene 1 [Source:HGNC Symbol;Acc:HGNC:21646]	-
ENSG00000133433	GSTT2B	234.069	235.196	333.853	332.048	234.633	332.95	-0.504926	0.00536416	0.0460717	22	23957414	23961186	1099	protein_coding	glutathione S-transferase theta 2B (gene/pseudogene) [Source:HGNC Symbol;Acc:HGNC:33437]	-
ENSG00000273274	ZBTB8B	44.5845	31.0259	83.701	81.7348	37.8052	82.7179	-1.13021	0.00540469	0.0463238	1	32465069	32496686	12834	protein_coding	zinc finger and BTB domain containing 8B [Source:HGNC Symbol;Acc:HGNC:37057]	ZBTB
ENSG00000221955	SLC12A8	255.348	280.234	185.474	174.708	267.791	180.091	0.572063	0.00552124	0.0471601	3	125082636	125212864	5586	protein_coding	solute carrier family 12 member 8 [Source:HGNC Symbol;Acc:HGNC:15595]	-
ENSG00000150051	MKX	197.591	237.198	134.112	143.036	217.394	138.574	0.650233	0.00566674	0.0480732	10	27672875	27746060	4106	protein_coding	mohawk homeobox [Source:HGNC Symbol;Acc:HGNC:23729]	Others
ENSG00000205659	LIN52	206.71	202.169	281.54	312.636	204.439	297.088	-0.538729	0.00577864	0.0488551	14	74084796	74201235	3692	protein_coding	lin-52 DREAM MuvB core complex component [Source:HGNC Symbol;Acc:HGNC:19856]	-
ENSG00000135842	FAM129A	159.086	134.112	238.738	215.576	146.599	227.157	-0.632487	0.00583072	0.0491616	1	184790724	184974550	8372	protein_coding	family with sequence similarity 129 member A [Source:HGNC Symbol;Acc:HGNC:16784]	-
ENSG00000215440	NPEPL1	124.634	102.085	187.376	181.86	113.36	184.618	-0.704014	0.00583589	0.0491719	20	58689131	58719238	7641	protein_coding	aminopeptidase like 1 [Source:HGNC Symbol;Acc:HGNC:16244]	-
ENSG00000178700	DHFR2	100.315	98.0819	47.5574	53.1276	99.1985	50.3425	0.979378	0.00585711	0.0493172	3	94047836	94063389	4659	protein_coding	dihydrofolate reductase 2 [Source:HGNC Symbol;Acc:HGNC:27309]	-
ENSG00000184319	RPL23AP82	304.999	280.234	194.985	207.402	292.616	201.194	0.540757	0.00588422	0.0494784	22	50756948	50801309	4250	transcribed_unprocessed_pseudogene	ribosomal protein L23a pseudogene 82 [Source:HGNC Symbol;Acc:HGNC:33730]	-
ENSG00000131019	ULBP3	183.405	189.158	88.4568	133.841	186.281	111.149	0.747529	0.00595491	0.049904	6	150063150	150069095	988	protein_coding	UL16 binding protein 3 [Source:HGNC Symbol;Acc:HGNC:14895]	-

## Sheet: MeRIP-seq data
chr	chromStart	chromEnd	name	score	strand	thickStart	thickEnd	diff.log2.fc	Name	Description
11	3825714	3825983	ENSG00000148985	5.1e-09	+	3825714	3825983	4.82	PGAP2	post-GPI attachment to proteins 2 [Source:HGNC Symbol;Acc:HGNC:17893]
9	75146815	75146966	ENSG00000134996	0.00022	+	75146815	75146966	4.6	OSTF1	osteoclast stimulating factor 1 [Source:HGNC Symbol;Acc:HGNC:8510]
20	45075919	45076129	ENSG00000101109	0.00024	+	45075919	45076129	4.44	STK4	serine/threonine kinase 4 [Source:HGNC Symbol;Acc:HGNC:11408]
1	205083483	205084460	ENSG00000174529	5.5e-10	-	205083483	205084460	4.27	TMEM81	transmembrane protein 81 [Source:HGNC Symbol;Acc:HGNC:32349]
7	99892455	99901233	ENSG00000146833	1.3e-11	-	99892455	99901233	4.14	TRIM4	tripartite motif containing 4 [Source:HGNC Symbol;Acc:HGNC:16275]
16	81053555	81061035	ENSG00000166455	2.5e-12	-	81053555	81061035	3.81	C16orf46	chromosome 16 open reading frame 46 [Source:HGNC Symbol;Acc:HGNC:26525]
21	41991475	41991805	ENSG00000173276	3.2e-16	-	41991475	41991805	3.69	ZBTB21	zinc finger and BTB domain containing 21 [Source:HGNC Symbol;Acc:HGNC:13083]
16	69341419	69341913	ENSG00000132603	1e-183	+	69341419	69341913	3.59	NIP7	nucleolar pre-rRNA processing protein NIP7 [Source:HGNC Symbol;Acc:HGNC:24328]
3	47701640	47710726	ENSG00000173473	0.00027	-	47701640	47710726	3.55	SMARCC1	SWI/SNF related, matrix associated, actin dependent regulator of chromatin subfamily c member 1 [Source:HGNC Symbol;Acc:HGNC:11104]
19	9158903	9160408	ENSG00000130803	2.5e-05	+	9158903	9160408	3.38	ZNF317	zinc finger protein 317 [Source:HGNC Symbol;Acc:HGNC:13507]
13	23338884	23339873	ENSG00000151835	2.7e-08	-	23338884	23339873	3.35	SACS	sacsin molecular chaperone [Source:HGNC Symbol;Acc:HGNC:10519]
20	62309077	62309257	ENSG00000130702	5.9e-08	-	62309077	62309257	3.34	LAMA5	laminin subunit alpha 5 [Source:HGNC Symbol;Acc:HGNC:6485]
12	27322179	27322873	ENSG00000211455	5e-15	+	27322179	27322873	3.28	STK38L	serine/threonine kinase 38 like [Source:HGNC Symbol;Acc:HGNC:17848]
15	82151550	82157492	ENSG00000140598	2.5e-32	-	82151550	82157492	3.19	EFL1	elongation factor like GTPase 1 [Source:HGNC Symbol;Acc:HGNC:25789]
11	122091323	122100437	ENSG00000255248	2.5e-88	-	122091323	122100437	3.15	MIR100HG	mir-100-let-7a-2-mir-125b-1 cluster host gene [Source:HGNC Symbol;Acc:HGNC:39522]
3	19983709	19984129	ENSG00000144566	1.6e-44	+	19983709	19984129	3.13	RAB5A	RAB5A, member RAS oncogene family [Source:HGNC Symbol;Acc:HGNC:9783]
10	104313703	104314661	ENSG00000148841	1.3e-56	-	104313703	104314661	3.06	ITPRIP	inositol 1,4,5-trisphosphate receptor interacting protein [Source:HGNC Symbol;Acc:HGNC:29370]
20	3908900	3912468	ENSG00000125779	1e-30	+	3908900	3912468	3.05	PANK2	pantothenate kinase 2 [Source:HGNC Symbol;Acc:HGNC:15894]
19	42224421	42224692	ENSG00000167625	6.8e-09	+	42224421	42224692	3.03	ZNF526	zinc finger protein 526 [Source:HGNC Symbol;Acc:HGNC:29415]
X	302847	303266	ENSG00000182378	5e-27	+	302847	303266	3.02	PLCXD1	phosphatidylinositol specific phospholipase C X domain containing 1 [Source:HGNC Symbol;Acc:HGNC:23148]
19	57619622	57621587	ENSG00000213762	4e-16	+	57619622	57621587	3.02	ZNF134	zinc finger protein 134 [Source:HGNC Symbol;Acc:HGNC:12918]
6	158095881	158096601	ENSG00000078269	1e-36	+	158095881	158096601	2.98	SYNJ2	synaptojanin 2 [Source:HGNC Symbol;Acc:HGNC:11504]
9	122395312	122395703	ENSG00000095303	3.2e-18	+	122395312	122395703	2.91	PTGS1	prostaglandin-endoperoxide synthase 1 [Source:HGNC Symbol;Acc:HGNC:9604]
14	74798302	74798693	ENSG00000119596	2.5e-28	+	74798302	74798693	2.9	YLPM1	YLP motif containing 1 [Source:HGNC Symbol;Acc:HGNC:17798]
5	66076906	66078859	ENSG00000112851	5.1e-08	+	66076906	66078859	2.89	ERBIN	erbb2 interacting protein [Source:HGNC Symbol;Acc:HGNC:15842]
X	54560539	54560869	ENSG00000130119	6.3e-13	+	54560539	54560869	2.88	GNL3L	G protein nucleolar 3 like [Source:HGNC Symbol;Acc:HGNC:25553]
5	16451548	16453016	ENSG00000173545	3.2e-16	-	16451548	16453016	2.86	ZNF622	zinc finger protein 622 [Source:HGNC Symbol;Acc:HGNC:30958]
18	23296283	23296493	ENSG00000134490	1.6e-07	-	23296283	23296493	2.83	TMEM241	transmembrane protein 241 [Source:HGNC Symbol;Acc:HGNC:31723]
9	122313248	122322702	ENSG00000148187	9.3e-06	+	122313248	122322702	2.78	MRRF	mitochondrial ribosome recycling factor [Source:HGNC Symbol;Acc:HGNC:7234]
5	112162136	112162316	ENSG00000224032	4.2e-06	+	112162136	112162316	2.74	EPB41L4A-AS1	EPB41L4A antisense RNA 1 [Source:HGNC Symbol;Acc:HGNC:30749]
X	153861543	153861873	ENSG00000198910	4.7e-08	-	153861543	153861873	2.7	L1CAM	L1 cell adhesion molecule [Source:HGNC Symbol;Acc:HGNC:6470]
14	102014246	102015862	ENSG00000197102	2e-21	+	102014246	102015862	2.7	DYNC1H1	dynein cytoplasmic 1 heavy chain 1 [Source:HGNC Symbol;Acc:HGNC:2961]
15	44561512	44561900	ENSG00000104131	1e-17	+	44561512	44561900	2.67	EIF3J	eukaryotic translation initiation factor 3 subunit J [Source:HGNC Symbol;Acc:HGNC:3270]
3	64018656	64019037	ENSG00000163636	3.2e-15	-	64018656	64019037	2.66	PSMD6	proteasome 26S subunit, non-ATPase 6 [Source:HGNC Symbol;Acc:HGNC:9564]
7	44767549	44767699	ENSG00000122515	0.00025	+	44767549	44767699	2.64	ZMIZ2	zinc finger MIZ-type containing 2 [Source:HGNC Symbol;Acc:HGNC:22229]
3	44447322	44447712	ENSG00000185219	1e-16	-	44447322	44447712	2.64	ZNF445	zinc finger protein 445 [Source:HGNC Symbol;Acc:HGNC:21018]
7	130018375	130022350	ENSG00000091732	2e-25	-	130018375	130022350	2.64	ZC3HC1	zinc finger C3HC-type containing 1 [Source:HGNC Symbol;Acc:HGNC:29913]
15	41823590	41824010	ENSG00000137802	1.9e-07	+	41823590	41824010	2.62	MAPKBP1	mitogen-activated protein kinase binding protein 1 [Source:HGNC Symbol;Acc:HGNC:29536]
20	62309088	62309299	ENSG00000130702	3.2e-12	-	62309088	62309299	2.6	LAMA5	laminin subunit alpha 5 [Source:HGNC Symbol;Acc:HGNC:6485]
11	9283345	9283585	ENSG00000166471	3.2e-13	-	9283345	9283585	2.6	TMEM41B	transmembrane protein 41B [Source:HGNC Symbol;Acc:HGNC:28948]
10	29418282	29421216	ENSG00000224597	1.6e-21	+	29418282	29421216	2.57	SVIL-AS1	SVIL antisense RNA 1 [Source:HGNC Symbol;Acc:HGNC:51219]
1	93156360	93158842	ENSG00000117500	0.0019	-	93156360	93158842	2.55	TMED5	transmembrane p24 trafficking protein 5 [Source:HGNC Symbol;Acc:HGNC:24251]
7	129017041	129041611	ENSG00000064419	5e-28	-	129017041	129041611	2.55	TNPO3	transportin 3 [Source:HGNC Symbol;Acc:HGNC:17103]
17	47981541	47981781	ENSG00000108465	7.9e-14	+	47981541	47981781	2.5	CDK5RAP3	CDK5 regulatory subunit associated protein 3 [Source:HGNC Symbol;Acc:HGNC:18673]
16	3401631	3402109	ENSG00000103343	1e-16	+	3401631	3402109	2.43	ZNF174	zinc finger protein 174 [Source:HGNC Symbol;Acc:HGNC:12963]
19	48987250	48991496	ENSG00000104812	2.6e-10	-	48987250	48991496	2.41	GYS1	glycogen synthase 1 [Source:HGNC Symbol;Acc:HGNC:4706]
4	147653927	147657931	ENSG00000164169	2.5e-25	-	147653927	147657931	2.4	PRMT9	protein arginine methyltransferase 9 [Source:HGNC Symbol;Acc:HGNC:25099]
18	6462811	6463015	ENSG00000235552	5e-11	-	6462811	6463015	2.38	RPL6P27	ribosomal protein L6 pseudogene 27 [Source:HGNC Symbol;Acc:HGNC:36133]
1	205381615	205416241	ENSG00000186007	1.3e-22	-	205381615	205416241	2.37	LEMD1	LEM domain containing 1 [Source:HGNC Symbol;Acc:HGNC:18725]
X	37442185	37453846	ENSG00000130962	1.3e-41	+	37442185	37453846	2.34	PRRG1	proline rich and Gla domain 1 [Source:HGNC Symbol;Acc:HGNC:9469]
X	154031221	154032248	ENSG00000169057	6.3e-16	-	154031221	154032248	2.32	MECP2	methyl-CpG binding protein 2 [Source:HGNC Symbol;Acc:HGNC:6990]
11	62714747	62715136	ENSG00000214753	3.2e-97	-	62714747	62715136	2.27	HNRNPUL2	heterogeneous nuclear ribonucleoprotein U like 2 [Source:HGNC Symbol;Acc:HGNC:25451]
19	55151766	55154268	ENSG00000129991	2e-22	-	55151766	55154268	2.24	TNNI3	troponin I3, cardiac type [Source:HGNC Symbol;Acc:HGNC:11947]
7	107195855	107196185	ENSG00000105856	7.9e-40	+	107195855	107196185	2.23	HBP1	HMG-box transcription factor 1 [Source:HGNC Symbol;Acc:HGNC:23200]
6	122431950	122432340	ENSG00000025156	6.3e-47	+	122431950	122432340	2.18	HSF2	heat shock transcription factor 2 [Source:HGNC Symbol;Acc:HGNC:5225]
12	51238813	51238993	ENSG00000183283	0.0015	+	51238813	51238993	2.15	DAZAP2	DAZ associated protein 2 [Source:HGNC Symbol;Acc:HGNC:2684]
8	61626138	61633252	ENSG00000198363	2.5e-12	-	61626138	61633252	2.15	ASPH	aspartate beta-hydroxylase [Source:HGNC Symbol;Acc:HGNC:757]
3	119431911	119434788	ENSG00000176142	4e-17	-	119431911	119434788	2.13	TMEM39A	transmembrane protein 39A [Source:HGNC Symbol;Acc:HGNC:25600]
X	155941926	155942195	ENSG00000124333	1.2e-07	+	155941926	155942195	2.13	VAMP7	vesicle associated membrane protein 7 [Source:HGNC Symbol;Acc:HGNC:11486]
22	23123716	23124046	ENSG00000128266	7.9e-11	+	23123716	23124046	2.1	GNAZ	G protein subunit alpha z [Source:HGNC Symbol;Acc:HGNC:4395]
7	141652936	141653207	ENSG00000006530	2.5e-07	+	141652936	141653207	2.08	AGK	acylglycerol kinase [Source:HGNC Symbol;Acc:HGNC:21869]
9	35681991	35682230	ENSG00000198467	2.3e-10	-	35681991	35682230	2.07	TPM2	tropomyosin 2 [Source:HGNC Symbol;Acc:HGNC:12011]
2	241352047	241352408	ENSG00000168385	4e-18	+	241352047	241352408	2.07	SEPTIN2	septin 2 [Source:HGNC Symbol;Acc:HGNC:7729]
7	76327724	76328024	ENSG00000170027	2.5e-32	-	76327724	76328024	2.06	YWHAG	tyrosine 3-monooxygenase/tryptophan 5-monooxygenase activation protein gamma [Source:HGNC Symbol;Acc:HGNC:12852]
6	37368499	37369791	ENSG00000112130	3.2e-12	+	37368499	37369791	2.05	RNF8	ring finger protein 8 [Source:HGNC Symbol;Acc:HGNC:10071]
16	70528935	70530750	ENSG00000189091	2e-18	+	70528935	70530750	2.05	SF3B3	splicing factor 3b subunit 3 [Source:HGNC Symbol;Acc:HGNC:10770]
14	102905394	102906114	ENSG00000131323	2e-06	+	102905394	102906114	2.01	TRAF3	TNF receptor associated factor 3 [Source:HGNC Symbol;Acc:HGNC:12033]
5	72887193	72889801	ENSG00000083312	3.2e-25	+	72887193	72889801	2.01	TNPO1	transportin 1 [Source:HGNC Symbol;Acc:HGNC:6401]
3	172251296	172251536	ENSG00000075420	6.3e-11	+	172251296	172251536	2.01	FNDC3B	fibronectin type III domain containing 3B [Source:HGNC Symbol;Acc:HGNC:24670]
7	80217307	80217758	ENSG00000127955	1.6e-33	+	80217307	80217758	2	GNAI1	G protein subunit alpha i1 [Source:HGNC Symbol;Acc:HGNC:4384]
1	43385967	43386235	ENSG00000159479	1e-12	-	43385967	43386235	1.99	MED8	mediator complex subunit 8 [Source:HGNC Symbol;Acc:HGNC:19971]
15	50477358	50482000	ENSG00000138592	7.9e-13	+	50477358	50482000	1.97	USP8	ubiquitin specific peptidase 8 [Source:HGNC Symbol;Acc:HGNC:12631]
14	67650788	67650996	ENSG00000081181	5.4e-08	+	67650788	67650996	1.97	ARG2	arginase 2 [Source:HGNC Symbol;Acc:HGNC:664]
3	167684160	167687224	ENSG00000114209	6.3e-14	-	167684160	167687224	1.97	PDCD10	programmed cell death 10 [Source:HGNC Symbol;Acc:HGNC:8761]
16	69370460	69372309	ENSG00000132604	3.2e-14	-	69370460	69372309	1.97	TERF2	telomeric repeat binding factor 2 [Source:HGNC Symbol;Acc:HGNC:11729]
22	37850550	37851494	ENSG00000100129	5e-17	+	37850550	37851494	1.96	EIF3L	eukaryotic translation initiation factor 3 subunit L [Source:HGNC Symbol;Acc:HGNC:18138]
6	149683315	149684571	ENSG00000131023	1e-15	-	149683315	149684571	1.94	LATS1	large tumor suppressor kinase 1 [Source:HGNC Symbol;Acc:HGNC:6514]
16	15036635	15037025	ENSG00000179889	7.9e-59	+	15036635	15037025	1.94	PDXDC1	pyridoxal dependent decarboxylase domain containing 1 [Source:HGNC Symbol;Acc:HGNC:28995]
19	17218814	17219799	ENSG00000053501	2.4e-06	+	17218814	17219799	1.94	USE1	unconventional SNARE in the ER 1 [Source:HGNC Symbol;Acc:HGNC:30882]
11	114407409	114407949	ENSG00000076053	1e-106	+	114407409	114407949	1.93	RBM7	RNA binding motif protein 7 [Source:HGNC Symbol;Acc:HGNC:9904]
4	82818808	82821042	ENSG00000138674	5e-53	-	82818808	82821042	1.93	SEC31A	SEC31 homolog A, COPII coat complex component [Source:HGNC Symbol;Acc:HGNC:17052]
1	22086530	22086891	ENSG00000070831	1.3e-06	+	22086530	22086891	1.93	CDC42	cell division cycle 42 [Source:HGNC Symbol;Acc:HGNC:1736]
6	33668997	33670346	ENSG00000096433	4e-23	+	33668997	33670346	1.93	ITPR3	inositol 1,4,5-trisphosphate receptor type 3 [Source:HGNC Symbol;Acc:HGNC:6182]
2	121730884	121731152	ENSG00000155438	4e-28	-	121730884	121731152	1.92	NIFK	nucleolar protein interacting with the FHA domain of MKI67 [Source:HGNC Symbol;Acc:HGNC:17838]
6	108683006	108683815	ENSG00000118689	1e-44	+	108683006	108683815	1.92	FOXO3	forkhead box O3 [Source:HGNC Symbol;Acc:HGNC:3821]
5	154052980	154053940	ENSG00000037749	1.6e-36	+	154052980	154053940	1.91	MFAP3	microfibril associated protein 3 [Source:HGNC Symbol;Acc:HGNC:7034]
16	85090335	85090576	ENSG00000135709	5e-13	+	85090335	85090576	1.91	KIAA0513	KIAA0513 [Source:HGNC Symbol;Acc:HGNC:29058]
3	196471918	196475243	ENSG00000163961	7.9e-91	-	196471918	196475243	1.91	RNF168	ring finger protein 168 [Source:HGNC Symbol;Acc:HGNC:26661]
2	191881298	191881533	ENSG00000213946	7.9e-10	-	191881298	191881533	1.91	DNAJB1P1	DnaJ heat shock protein family (Hsp40) member B1 pseudogene 1 [Source:HGNC Symbol;Acc:HGNC:24988]
5	34925185	34925606	ENSG00000113460	1e-94	+	34925185	34925606	1.91	BRIX1	biogenesis of ribosomes BRX1 [Source:HGNC Symbol;Acc:HGNC:24170]
15	75049282	75049672	ENSG00000138621	2.5e-13	+	75049282	75049672	1.89	PPCDC	phosphopantothenoylcysteine decarboxylase [Source:HGNC Symbol;Acc:HGNC:28107]
14	22771307	22771873	ENSG00000155463	1e-276	+	22771307	22771873	1.89	OXA1L	OXA1L mitochondrial inner membrane protein [Source:HGNC Symbol;Acc:HGNC:8526]
8	141194937	141195358	ENSG00000105339	2e-23	+	141194937	141195358	1.87	DENND3	DENN domain containing 3 [Source:HGNC Symbol;Acc:HGNC:29134]
12	95300136	95300884	ENSG00000028203	2e-86	+	95300136	95300884	1.87	VEZT	vezatin, adherens junctions transmembrane protein [Source:HGNC Symbol;Acc:HGNC:18258]
6	134997432	134997613	ENSG00000112339	5.8e-06	-	134997432	134997613	1.86	HBS1L	HBS1 like translational GTPase [Source:HGNC Symbol;Acc:HGNC:4834]
7	74231916	74233863	ENSG00000049541	5e-87	-	74231916	74233863	1.86	RFC2	replication factor C subunit 2 [Source:HGNC Symbol;Acc:HGNC:9970]
1	154962477	154962837	ENSG00000160691	1e-36	-	154962477	154962837	1.86	SHC1	SHC adaptor protein 1 [Source:HGNC Symbol;Acc:HGNC:10840]
19	6389448	6391923	ENSG00000125651	8.9e-10	-	6389448	6391923	1.85	GTF2F1	general transcription factor IIF subunit 1 [Source:HGNC Symbol;Acc:HGNC:4652]
1	52993320	52993710	ENSG00000116171	7.9e-24	+	52993320	52993710	1.84	SCP2	sterol carrier protein 2 [Source:HGNC Symbol;Acc:HGNC:10606]
1	54850134	54850433	ENSG00000116133	1.3e-17	-	54850134	54850433	1.84	DHCR24	24-dehydrocholesterol reductase [Source:HGNC Symbol;Acc:HGNC:2859]
3	128341307	128341846	ENSG00000132394	1e-154	+	128341307	128341846	1.83	EEFSEC	eukaryotic elongation factor, selenocysteine-tRNA specific [Source:HGNC Symbol;Acc:HGNC:24614]
1	223775389	223775749	ENSG00000162909	1.3e-40	+	223775389	223775749	1.83	CAPN2	calpain 2 [Source:HGNC Symbol;Acc:HGNC:1479]
11	61397954	61398715	ENSG00000187049	1.3e-49	+	61397954	61398715	1.82	TMEM216	transmembrane protein 216 [Source:HGNC Symbol;Acc:HGNC:25018]
10	73916453	73916900	ENSG00000122861	5e-55	+	73916453	73916900	1.79	PLAU	plasminogen activator, urokinase [Source:HGNC Symbol;Acc:HGNC:9052]
1	153643204	153643444	ENSG00000160679	1.6e-23	+	153643204	153643444	1.79	CHTOP	chromatin target of PRMT1 [Source:HGNC Symbol;Acc:HGNC:24511]
2	207946475	208001316	ENSG00000178385	5e-34	-	207946475	208001316	1.77	PLEKHM3	pleckstrin homology domain containing M3 [Source:HGNC Symbol;Acc:HGNC:34006]
17	74862496	74862797	ENSG00000161513	1.6e-49	-	74862496	74862797	1.77	FDXR	ferredoxin reductase [Source:HGNC Symbol;Acc:HGNC:3642]
11	64186485	64193311	ENSG00000168439	3.8e-07	+	64186485	64193311	1.76	STIP1	stress induced phosphoprotein 1 [Source:HGNC Symbol;Acc:HGNC:11387]
11	65653596	65653867	ENSG00000173039	1e-58	-	65653596	65653867	1.74	RELA	RELA proto-oncogene, NF-kB subunit [Source:HGNC Symbol;Acc:HGNC:9955]
14	35317192	35317493	ENSG00000100902	2.5e-39	+	35317192	35317493	1.73	PSMA6	proteasome 20S subunit alpha 6 [Source:HGNC Symbol;Acc:HGNC:9535]
1	244051436	244054853	ENSG00000179456	1e-51	+	244051436	244054853	1.72	ZBTB18	zinc finger and BTB domain containing 18 [Source:HGNC Symbol;Acc:HGNC:13030]
1	92840587	92841924	ENSG00000122406	4e-60	+	92840587	92841924	1.72	RPL5	ribosomal protein L5 [Source:HGNC Symbol;Acc:HGNC:10360]
10	124397782	124398052	ENSG00000065154	5.4e-05	-	124397782	124398052	1.71	OAT	ornithine aminotransferase [Source:HGNC Symbol;Acc:HGNC:8091]
7	66988240	66988419	ENSG00000126524	4.6e-06	-	66988240	66988419	1.7	SBDS	SBDS ribosome maturation factor [Source:HGNC Symbol;Acc:HGNC:19440]
22	17735361	17738026	ENSG00000015475	7.1e-07	-	17735361	17738026	1.7	BID	BH3 interacting domain death agonist [Source:HGNC Symbol;Acc:HGNC:1050]
2	197396070	197396220	ENSG00000115524	1.1e-05	-	197396070	197396220	1.69	SF3B1	splicing factor 3b subunit 1 [Source:HGNC Symbol;Acc:HGNC:10768]
2	197503179	197503419	ENSG00000115541	6.5e-08	+	197503179	197503419	1.68	HSPE1	heat shock protein family E (Hsp10) member 1 [Source:HGNC Symbol;Acc:HGNC:5269]
14	67386983	67388279	ENSG00000100558	1e-209	-	67386983	67388279	1.68	PLEK2	pleckstrin 2 [Source:HGNC Symbol;Acc:HGNC:19238]
X	92460504	92460684	ENSG00000215089	3.3e-10	+	92460504	92460684	1.68	KRT18P11	keratin 18 pseudogene 11 [Source:HGNC Symbol;Acc:HGNC:6431]
7	22812924	22817461	ENSG00000196683	1e-106	-	22812924	22817461	1.68	TOMM7	translocase of outer mitochondrial membrane 7 [Source:HGNC Symbol;Acc:HGNC:21648]
11	78016307	78017020	ENSG00000151364	1.9e-08	-	78016307	78017020	1.67	KCTD14	potassium channel tetramerization domain containing 14 [Source:HGNC Symbol;Acc:HGNC:23295]
10	63264679	63269236	ENSG00000171988	5e-26	-	63264679	63269236	1.65	JMJD1C	jumonji domain containing 1C [Source:HGNC Symbol;Acc:HGNC:12313]
1	25831955	25832494	ENSG00000117640	1e-134	+	25831955	25832494	1.64	MTFR1L	mitochondrial fission regulator 1 like [Source:HGNC Symbol;Acc:HGNC:28836]
2	72575657	72741323	ENSG00000144036	1e-35	-	72575657	72741323	1.64	EXOC6B	exocyst complex component 6B [Source:HGNC Symbol;Acc:HGNC:17085]
7	128501772	128502313	ENSG00000165055	1.3e-17	+	128501772	128502313	1.63	METTL2B	methyltransferase like 2B [Source:HGNC Symbol;Acc:HGNC:18272]
2	46385471	46385681	ENSG00000116016	1.3e-09	+	46385471	46385681	1.61	EPAS1	endothelial PAS domain protein 1 [Source:HGNC Symbol;Acc:HGNC:3374]
2	208248500	208251281	ENSG00000138413	0.00011	-	208248500	208251281	1.6	IDH1	isocitrate dehydrogenase (NADP(+)) 1 [Source:HGNC Symbol;Acc:HGNC:5382]
3	96349612	96349731	ENSG00000243547	1.5e-05	+	96349612	96349731	1.6	HNRNPKP4	heterogeneous nuclear ribonucleoprotein K pseudogene 4 [Source:HGNC Symbol;Acc:HGNC:42377]
11	59608486	59610462	ENSG00000110048	1.6e-33	-	59608486	59610462	1.59	OSBP	oxysterol binding protein [Source:HGNC Symbol;Acc:HGNC:8503]
4	1024412	1024622	ENSG00000127418	4.3e-06	+	1024412	1024622	1.58	FGFRL1	fibroblast growth factor receptor like 1 [Source:HGNC Symbol;Acc:HGNC:3693]
3	32541046	32545486	ENSG00000144635	6.3e-94	-	32541046	32545486	1.58	DYNC1LI1	dynein cytoplasmic 1 light intermediate chain 1 [Source:HGNC Symbol;Acc:HGNC:18745]
11	125583758	125584087	ENSG00000149547	5e-43	+	125583758	125584087	1.58	EI24	EI24 autophagy associated transmembrane protein [Source:HGNC Symbol;Acc:HGNC:13276]
14	74797672	74798243	ENSG00000119596	7.9e-12	+	74797672	74798243	1.57	YLPM1	YLP motif containing 1 [Source:HGNC Symbol;Acc:HGNC:17798]
11	13388484	13403196	ENSG00000148925	6.3e-12	-	13388484	13403196	1.57	BTBD10	BTB domain containing 10 [Source:HGNC Symbol;Acc:HGNC:21445]
19	14149601	14149992	ENSG00000072071	1.3e-50	-	14149601	14149992	1.56	ADGRL1	adhesion G protein-coupled receptor L1 [Source:HGNC Symbol;Acc:HGNC:20973]
7	44385743	44385953	ENSG00000015676	9.8e-05	-	44385743	44385953	1.56	NUDCD3	NudC domain containing 3 [Source:HGNC Symbol;Acc:HGNC:22208]
20	53582287	53583157	ENSG00000171940	2e-77	-	53582287	53583157	1.55	ZNF217	zinc finger protein 217 [Source:HGNC Symbol;Acc:HGNC:13009]
6	43179122	43179421	ENSG00000112658	2e-58	+	43179122	43179421	1.54	SRF	serum response factor [Source:HGNC Symbol;Acc:HGNC:11291]
7	96708177	96709891	ENSG00000127922	1.3e-59	-	96708177	96709891	1.54	SEM1	SEM1 26S proteasome complex subunit [Source:HGNC Symbol;Acc:HGNC:10845]
3	14184030	14198364	ENSG00000170860	1e-24	+	14184030	14198364	1.54	LSM3	LSM3 homolog, U6 small nuclear RNA and mRNA degradation associated [Source:HGNC Symbol;Acc:HGNC:17874]
4	43899200	43899351	ENSG00000124399	1.6e-12	+	43899200	43899351	1.54	NDUFB4P12	NADH:ubiquinone oxidoreductase subunit B4 pseudogene 12 [Source:HGNC Symbol;Acc:HGNC:45260]
6	53268797	53270656	ENSG00000012660	7.9e-76	-	53268797	53270656	1.54	ELOVL5	ELOVL fatty acid elongase 5 [Source:HGNC Symbol;Acc:HGNC:21308]
16	58707130	58707637	ENSG00000125166	5e-96	-	58707130	58707637	1.53	GOT2	glutamic-oxaloacetic transaminase 2 [Source:HGNC Symbol;Acc:HGNC:4433]
X	71567994	71574276	ENSG00000147162	3.2e-57	+	71567994	71574276	1.52	OGT	O-linked N-acetylglucosamine (GlcNAc) transferase [Source:HGNC Symbol;Acc:HGNC:8127]
1	85581953	85582282	ENSG00000142871	6.3e-15	+	85581953	85582282	1.52	CCN1	cellular communication network factor 1 [Source:HGNC Symbol;Acc:HGNC:2654]
1	207331233	207336870	ENSG00000196352	3e-09	+	207331233	207336870	1.52	CD55	CD55 molecule (Cromer blood group) [Source:HGNC Symbol;Acc:HGNC:2665]
20	46366649	46367549	ENSG00000062598	1e-20	-	46366649	46367549	1.51	ELMO2	engulfment and cell motility 2 [Source:HGNC Symbol;Acc:HGNC:17233]
16	3289417	3289897	ENSG00000006194	5e-59	+	3289417	3289897	1.51	ZNF263	zinc finger protein 263 [Source:HGNC Symbol;Acc:HGNC:13056]
10	50343453	50418098	ENSG00000198964	2.5e-47	-	50343453	50418098	1.5	SGMS1	sphingomyelin synthase 1 [Source:HGNC Symbol;Acc:HGNC:29799]
15	74620021	74620232	ENSG00000179335	6.3e-15	+	74620021	74620232	1.5	CLK3	CDC like kinase 3 [Source:HGNC Symbol;Acc:HGNC:2071]
12	110434942	110435212	ENSG00000111229	5e-24	-	110434942	110435212	1.5	ARPC3	actin related protein 2/3 complex subunit 3 [Source:HGNC Symbol;Acc:HGNC:706]
15	41710762	41713494	ENSG00000174197	7.9e-27	+	41710762	41713494	1.49	MGA	MAX dimerization protein MGA [Source:HGNC Symbol;Acc:HGNC:14010]
2	181694584	181694843	ENSG00000223873	2.5e-16	+	181694584	181694843	1.49	SAP18P2	SAP18 pseudogene 2 [Source:HGNC Symbol;Acc:HGNC:51568]
1	15429951	15430309	ENSG00000142634	1.3e-11	+	15429951	15430309	1.49	EFHD2	EF-hand domain family member D2 [Source:HGNC Symbol;Acc:HGNC:28670]
19	54982212	54982931	ENSG00000022556	1.9e-10	+	54982212	54982931	1.47	NLRP2	NLR family pyrin domain containing 2 [Source:HGNC Symbol;Acc:HGNC:22948]
22	50391960	50406749	ENSG00000100239	2e-74	+	50391960	50406749	1.46	PPP6R2	protein phosphatase 6 regulatory subunit 2 [Source:HGNC Symbol;Acc:HGNC:19253]
15	39594384	39596174	ENSG00000137801	3.2e-52	+	39594384	39596174	1.44	THBS1	thrombospondin 1 [Source:HGNC Symbol;Acc:HGNC:11785]
8	140890493	140921093	ENSG00000169398	4e-59	-	140890493	140921093	1.44	PTK2	protein tyrosine kinase 2 [Source:HGNC Symbol;Acc:HGNC:9611]
2	42353177	42359180	ENSG00000115944	1.6e-14	-	42353177	42359180	1.44	COX7A2L	cytochrome c oxidase subunit 7A2 like [Source:HGNC Symbol;Acc:HGNC:2289]
1	153662174	153662739	ENSG00000143621	1e-127	-	153662174	153662739	1.44	ILF2	interleukin enhancer binding factor 2 [Source:HGNC Symbol;Acc:HGNC:6037]
14	70359297	70416984	ENSG00000133983	1.3e-17	-	70359297	70416984	1.42	COX16	cytochrome c oxidase assembly factor COX16 [Source:HGNC Symbol;Acc:HGNC:20213]
9	122148117	122159690	ENSG00000119421	5e-55	-	122148117	122159690	1.42	NDUFA8	NADH:ubiquinone oxidoreductase subunit A8 [Source:HGNC Symbol;Acc:HGNC:7692]
9	70217401	70217668	ENSG00000236801	2.5e-80	+	70217401	70217668	1.42	RPL24P8	RPL24 pseudogene 8 [Source:HGNC Symbol;Acc:HGNC:36409]
3	156810554	156810732	ENSG00000230457	2.2e-08	-	156810554	156810732	1.41	PA2G4P4	proliferation-associated 2G4 pseudogene 4 [Source:HGNC Symbol;Acc:HGNC:32217]
4	109449485	109463627	ENSG00000138802	2e-65	+	109449485	109463627	1.41	SEC24B	SEC24 homolog B, COPII coat complex component [Source:HGNC Symbol;Acc:HGNC:10704]
18	23554775	23556332	ENSG00000141458	2.5e-51	-	23554775	23556332	1.41	NPC1	NPC intracellular cholesterol transporter 1 [Source:HGNC Symbol;Acc:HGNC:7897]
20	62304441	62307381	ENSG00000130706	6.3e-15	+	62304441	62307381	1.41	ADRM1	adhesion regulating molecule 1 [Source:HGNC Symbol;Acc:HGNC:15759]
10	3136459	3136790	ENSG00000067057	1e-50	+	3136459	3136790	1.41	PFKP	phosphofructokinase, platelet [Source:HGNC Symbol;Acc:HGNC:8878]
17	16617172	16617438	ENSG00000235554	5e-17	-	16617172	16617438	1.4	SRSF6P2	SRSF6 pseudogene 2 [Source:HGNC Symbol;Acc:HGNC:54947]
20	4700102	4700579	ENSG00000171867	1e-108	+	4700102	4700579	1.4	PRNP	prion protein [Source:HGNC Symbol;Acc:HGNC:9449]
10	63153546	63154883	ENSG00000148572	5e-99	+	63153546	63154883	1.39	NRBF2	nuclear receptor binding factor 2 [Source:HGNC Symbol;Acc:HGNC:19692]
6	149369982	149379999	ENSG00000055208	1e-284	+	149369982	149379999	1.39	TAB2	TGF-beta activated kinase 1 (MAP3K7) binding protein 2 [Source:HGNC Symbol;Acc:HGNC:17075]
5	115841591	115842049	ENSG00000177879	6.3e-67	+	115841591	115842049	1.38	AP3S1	adaptor related protein complex 3 subunit sigma 1 [Source:HGNC Symbol;Acc:HGNC:2013]
5	141625246	141625716	ENSG00000171720	7.9e-07	-	141625246	141625716	1.38	HDAC3	histone deacetylase 3 [Source:HGNC Symbol;Acc:HGNC:4854]
20	49281782	49289308	ENSG00000177410	4e-53	+	49281782	49289308	1.37	ZFAS1	ZNFX1 antisense RNA 1 [Source:HGNC Symbol;Acc:HGNC:33101]
1	10653701	10654442	ENSG00000130940	6.3e-17	-	10653701	10654442	1.36	CASZ1	castor zinc finger 1 [Source:HGNC Symbol;Acc:HGNC:26002]
7	44983022	44983262	ENSG00000232956	3.2e-22	-	44983022	44983262	1.36	SNHG15	small nucleolar RNA host gene 15 [Source:HGNC Symbol;Acc:HGNC:27797]
22	36523248	36525766	ENSG00000100353	1.3e-32	-	36523248	36525766	1.36	EIF3D	eukaryotic translation initiation factor 3 subunit D [Source:HGNC Symbol;Acc:HGNC:3278]
14	54701095	54702644	ENSG00000020577	1e-117	+	54701095	54702644	1.35	SAMD4A	sterile alpha motif domain containing 4A [Source:HGNC Symbol;Acc:HGNC:23023]
1	28236108	28236466	ENSG00000130770	4e-42	+	28236108	28236466	1.35	ATP5IF1	ATP synthase inhibitory factor subunit 1 [Source:HGNC Symbol;Acc:HGNC:871]
2	201760887	201765441	ENSG00000003393	1e-60	-	201760887	201765441	1.35	ALS2	alsin Rho guanine nucleotide exchange factor ALS2 [Source:HGNC Symbol;Acc:HGNC:443]
20	5292387	5292654	ENSG00000225022	1.6e-32	-	5292387	5292654	1.35	UBE2D3P1	ubiquitin conjugating enzyme E2 D3 pseudogene 1 [Source:HGNC Symbol;Acc:HGNC:33349]
12	122861791	122862272	ENSG00000130787	7.9e-65	+	122861791	122862272	1.34	HIP1R	huntingtin interacting protein 1 related [Source:HGNC Symbol;Acc:HGNC:18415]
3	45918437	45920295	ENSG00000163820	2.5e-62	-	45918437	45920295	1.33	FYCO1	FYVE and coiled-coil domain autophagy adaptor 1 [Source:HGNC Symbol;Acc:HGNC:14673]
10	104299162	104299433	ENSG00000065621	1.3e-40	+	104299162	104299433	1.33	GSTO2	glutathione S-transferase omega 2 [Source:HGNC Symbol;Acc:HGNC:23064]
17	28634536	28637031	ENSG00000007202	1e-144	-	28634536	28637031	1.33	KIAA0100	KIAA0100 [Source:HGNC Symbol;Acc:HGNC:28960]
10	84328795	84373978	ENSG00000107771	1e-108	+	84328795	84373978	1.32	CCSER2	coiled-coil serine rich protein 2 [Source:HGNC Symbol;Acc:HGNC:29197]
17	45111597	45111898	ENSG00000161714	3.2e-32	-	45111597	45111898	1.31	PLCD3	phospholipase C delta 3 [Source:HGNC Symbol;Acc:HGNC:9061]
5	115913871	115914081	ENSG00000177879	2.5e-62	+	115913871	115914081	1.31	AP3S1	adaptor related protein complex 3 subunit sigma 1 [Source:HGNC Symbol;Acc:HGNC:2013]
9	134156523	134158240	ENSG00000196363	1e-159	+	134156523	134158240	1.3	WDR5	WD repeat domain 5 [Source:HGNC Symbol;Acc:HGNC:12757]
1	150294331	150308529	ENSG00000266472	2e-69	+	150294331	150308529	1.3	MRPS21	mitochondrial ribosomal protein S21 [Source:HGNC Symbol;Acc:HGNC:14046]
11	65538404	65538704	ENSG00000142186	1e-181	+	65538404	65538704	1.29	SCYL1	SCY1 like pseudokinase 1 [Source:HGNC Symbol;Acc:HGNC:14372]
17	64578574	64586096	ENSG00000108854	2e-48	-	64578574	64586096	1.28	SMURF2	SMAD specific E3 ubiquitin protein ligase 2 [Source:HGNC Symbol;Acc:HGNC:16809]
5	177306401	177306671	ENSG00000213347	4e-31	-	177306401	177306671	1.27	MXD3	MAX dimerization protein 3 [Source:HGNC Symbol;Acc:HGNC:14008]
10	103444639	103445785	ENSG00000148843	1e-220	+	103444639	103445785	1.26	PDCD11	programmed cell death 11 [Source:HGNC Symbol;Acc:HGNC:13408]
19	6413578	6413937	ENSG00000088247	4e-34	-	6413578	6413937	1.26	KHSRP	KH-type splicing regulatory protein [Source:HGNC Symbol;Acc:HGNC:6316]
5	73446534	73447133	ENSG00000251493	1.6e-43	-	73446534	73447133	1.25	FOXD1	forkhead box D1 [Source:HGNC Symbol;Acc:HGNC:3802]
6	53294115	53348822	ENSG00000012660	1e-153	-	53294115	53348822	1.25	ELOVL5	ELOVL fatty acid elongase 5 [Source:HGNC Symbol;Acc:HGNC:21308]
12	93479460	93487754	ENSG00000198015	7.9e-29	+	93479460	93487754	1.25	MRPL42	mitochondrial ribosomal protein L42 [Source:HGNC Symbol;Acc:HGNC:14493]
4	17804093	17809436	ENSG00000163257	1e-101	-	17804093	17809436	1.25	DCAF16	DDB1 and CUL4 associated factor 16 [Source:HGNC Symbol;Acc:HGNC:25987]
9	35736984	35737850	ENSG00000070610	1.6e-63	-	35736984	35737850	1.24	GBA2	glucosylceramidase beta 2 [Source:HGNC Symbol;Acc:HGNC:18986]
17	58352008	58352277	ENSG00000265148	1e-31	+	58352008	58352277	1.23	TSPOAP1-AS1	TSPOAP1, SUPT4H1 and RNF43 antisense RNA 1 [Source:HGNC Symbol;Acc:HGNC:44148]
1	154584657	154585310	ENSG00000160710	1e-233	-	154584657	154585310	1.23	ADAR	adenosine deaminase RNA specific [Source:HGNC Symbol;Acc:HGNC:225]
18	3261478	3262528	ENSG00000118680	1e-102	+	3261478	3262528	1.23	MYL12B	myosin light chain 12B [Source:HGNC Symbol;Acc:HGNC:29827]
17	1344484	1344695	ENSG00000108953	1e-17	-	1344484	1344695	1.23	YWHAE	tyrosine 3-monooxygenase/tryptophan 5-monooxygenase activation protein epsilon [Source:HGNC Symbol;Acc:HGNC:12851]
19	4838340	4838787	ENSG00000105355	1e-122	-	4838340	4838787	1.23	PLIN3	perilipin 3 [Source:HGNC Symbol;Acc:HGNC:16893]
14	104759474	104759655	ENSG00000184990	0.00056	+	104759474	104759655	1.22	SIVA1	SIVA1 apoptosis inducing factor [Source:HGNC Symbol;Acc:HGNC:17712]
2	241246801	241247183	ENSG00000115677	3.7e-07	-	241246801	241247183	1.22	HDLBP	high density lipoprotein binding protein [Source:HGNC Symbol;Acc:HGNC:4857]
7	98291829	98293027	ENSG00000006453	1.6e-34	-	98291829	98293027	1.22	BAIAP2L1	BAR/IMD domain containing adaptor protein 2 like 1 [Source:HGNC Symbol;Acc:HGNC:21649]
17	58352031	58352299	ENSG00000213246	1e-31	-	58352031	58352299	1.22	SUPT4H1	SPT4 homolog, DSIF elongation factor subunit [Source:HGNC Symbol;Acc:HGNC:11467]
8	125433063	125433653	ENSG00000173334	1e-231	+	125433063	125433653	1.22	TRIB1	tribbles pseudokinase 1 [Source:HGNC Symbol;Acc:HGNC:16891]
17	81888103	81888890	ENSG00000183684	7.9e-27	-	81888103	81888890	1.22	ALYREF	Aly/REF export factor [Source:HGNC Symbol;Acc:HGNC:19071]
1	28201062	28201361	ENSG00000126698	2e-13	-	28201062	28201361	1.22	DNAJC8	DnaJ heat shock protein family (Hsp40) member C8 [Source:HGNC Symbol;Acc:HGNC:15470]
3	62124203	62124406	ENSG00000237456	2.5e-11	-	62124203	62124406	1.21	ID2B	inhibitor of DNA binding 2B, HLH protein (pseudogene) [Source:HGNC Symbol;Acc:HGNC:30656]
3	184308780	184309050	ENSG00000175166	1.3e-36	+	184308780	184309050	1.21	PSMD2	proteasome 26S subunit, non-ATPase 2 [Source:HGNC Symbol;Acc:HGNC:9559]
12	56159540	56159780	ENSG00000092841	1.3e-14	+	56159540	56159780	1.2	MYL6	myosin light chain 6 [Source:HGNC Symbol;Acc:HGNC:7587]
14	68879941	68881033	ENSG00000072110	9.3e-08	-	68879941	68881033	1.2	ACTN1	actinin alpha 1 [Source:HGNC Symbol;Acc:HGNC:163]
5	177306384	177306682	ENSG00000169230	1.6e-31	+	177306384	177306682	1.2	PRELID1	PRELI domain containing 1 [Source:HGNC Symbol;Acc:HGNC:30255]
11	116762572	116763196	ENSG00000137656	2.5e-17	-	116762572	116763196	1.19	BUD13	BUD13 homolog [Source:HGNC Symbol;Acc:HGNC:28199]
10	79353731	79354385	ENSG00000108179	1.6e-60	+	79353731	79354385	1.19	PPIF	peptidylprolyl isomerase F [Source:HGNC Symbol;Acc:HGNC:9259]
8	11844110	11844470	ENSG00000164733	1e-133	-	11844110	11844470	1.19	CTSB	cathepsin B [Source:HGNC Symbol;Acc:HGNC:2527]
4	186592748	186597207	ENSG00000083857	0	-	186592748	186597207	1.19	FAT1	FAT atypical cadherin 1 [Source:HGNC Symbol;Acc:HGNC:3595]
12	54455949	54459093	ENSG00000170627	1.6e-40	-	54455949	54459093	1.19	GTSF1	gametocyte specific factor 1 [Source:HGNC Symbol;Acc:HGNC:26565]
8	42342244	42342514	ENSG00000240395	1.3e-64	-	42342244	42342514	1.19	RPL5P23	ribosomal protein L5 pseudogene 23 [Source:HGNC Symbol;Acc:HGNC:36553]
7	92294513	92319349	ENSG00000001629	2e-73	+	92294513	92319349	1.18	ANKIB1	ankyrin repeat and IBR domain containing 1 [Source:HGNC Symbol;Acc:HGNC:22215]
4	150817237	150831834	ENSG00000198589	1e-121	-	150817237	150831834	1.18	LRBA	LPS responsive beige-like anchor protein [Source:HGNC Symbol;Acc:HGNC:1742]
10	28677954	28681566	ENSG00000095739	1.3e-49	+	28677954	28681566	1.17	BAMBI	BMP and activin membrane bound inhibitor [Source:HGNC Symbol;Acc:HGNC:30251]
2	216529217	216579120	ENSG00000197756	6.3e-90	+	216529217	216579120	1.16	RPL37A	ribosomal protein L37a [Source:HGNC Symbol;Acc:HGNC:10348]
1	1786783	1787991	ENSG00000078369	1e-133	-	1786783	1787991	1.15	GNB1	G protein subunit beta 1 [Source:HGNC Symbol;Acc:HGNC:4396]
2	241255344	241264501	ENSG00000115677	1e-137	-	241255344	241264501	1.14	HDLBP	high density lipoprotein binding protein [Source:HGNC Symbol;Acc:HGNC:4857]
9	137711000	137738614	ENSG00000181090	1.6e-85	+	137711000	137738614	1.13	EHMT1	euchromatic histone lysine methyltransferase 1 [Source:HGNC Symbol;Acc:HGNC:24650]
3	196051783	196055317	ENSG00000072274	1e-115	-	196051783	196055317	1.13	TFRC	transferrin receptor [Source:HGNC Symbol;Acc:HGNC:11763]
2	27070442	27070622	ENSG00000084693	1.6e-69	+	27070442	27070622	1.13	AGBL5	ATP/GTP binding protein like 5 [Source:HGNC Symbol;Acc:HGNC:26147]
X	111620894	111621251	ENSG00000225031	2.5e-49	-	111620894	111621251	1.13	EIF4BP7	eukaryotic translation initiation factor 4B pseudogene 7 [Source:HGNC Symbol;Acc:HGNC:37940]
18	3457089	3458330	ENSG00000177426	0	+	3457089	3458330	1.13	TGIF1	TGFB induced factor homeobox 1 [Source:HGNC Symbol;Acc:HGNC:11776]
20	3046471	3048131	ENSG00000125901	1e-153	+	3046471	3048131	1.12	MRPS26	mitochondrial ribosomal protein S26 [Source:HGNC Symbol;Acc:HGNC:14045]
19	4363467	4364133	ENSG00000141985	1.6e-13	-	4363467	4364133	1.1	SH3GL1	SH3 domain containing GRB2 like 1, endophilin A2 [Source:HGNC Symbol;Acc:HGNC:10830]
12	89352261	89352501	ENSG00000139318	1.6e-42	-	89352261	89352501	1.1	DUSP6	dual specificity phosphatase 6 [Source:HGNC Symbol;Acc:HGNC:3072]
3	9780355	9783203	ENSG00000171148	4e-54	-	9780355	9783203	1.1	TADA3	transcriptional adaptor 3 [Source:HGNC Symbol;Acc:HGNC:19422]
19	19024701	19026168	ENSG00000064607	1e-100	-	19024701	19026168	1.1	SUGP2	SURP and G-patch domain containing 2 [Source:HGNC Symbol;Acc:HGNC:18641]
22	38686855	38687005	ENSG00000100221	1.3e-07	-	38686855	38687005	1.09	JOSD1	Josephin domain containing 1 [Source:HGNC Symbol;Acc:HGNC:28953]
10	102157503	102159903	ENSG00000166197	5e-41	+	102157503	102159903	1.08	NOLC1	nucleolar and coiled-body phosphoprotein 1 [Source:HGNC Symbol;Acc:HGNC:15608]
X	154400728	154400998	ENSG00000147403	2e-29	+	154400728	154400998	1.08	RPL10	ribosomal protein L10 [Source:HGNC Symbol;Acc:HGNC:10298]
19	58554090	58554239	ENSG00000130724	0.00026	-	58554090	58554239	1.07	CHMP2A	charged multivesicular body protein 2A [Source:HGNC Symbol;Acc:HGNC:30216]
1	154207235	154211734	ENSG00000143612	1e-237	-	154207235	154211734	1.07	C1orf43	chromosome 1 open reading frame 43 [Source:HGNC Symbol;Acc:HGNC:29876]
15	101177015	101178935	ENSG00000131873	2e-58	-	101177015	101178935	1.06	CHSY1	chondroitin sulfate synthase 1 [Source:HGNC Symbol;Acc:HGNC:17198]
20	2955682	2986809	ENSG00000132670	0	+	2955682	2986809	1.06	PTPRA	protein tyrosine phosphatase receptor type A [Source:HGNC Symbol;Acc:HGNC:9664]
3	40462027	40462328	ENSG00000188846	4e-28	+	40462027	40462328	1.06	RPL14	ribosomal protein L14 [Source:HGNC Symbol;Acc:HGNC:10305]
1	153974475	153975842	ENSG00000143543	6.3e-74	-	153974475	153975842	1.04	JTB	jumping translocation breakpoint [Source:HGNC Symbol;Acc:HGNC:6201]
14	69885339	69885518	ENSG00000242071	1.3e-14	-	69885339	69885518	1.03	RPL7AP6	ribosomal protein L7a pseudogene 6 [Source:HGNC Symbol;Acc:HGNC:19785]
5	69419361	69420501	ENSG00000152939	2e-73	+	69419361	69420501	1.02	MARVELD2	MARVEL domain containing 2 [Source:HGNC Symbol;Acc:HGNC:26401]
10	28591829	28608225	ENSG00000095787	1e-280	+	28591829	28608225	1.01	WAC	WW domain containing adaptor with coiled-coil [Source:HGNC Symbol;Acc:HGNC:17327]
12	50176026	50176536	ENSG00000050405	1e-53	-	50176026	50176536	1.01	LIMA1	LIM domain and actin binding 1 [Source:HGNC Symbol;Acc:HGNC:24636]
1	160998803	160999655	ENSG00000158769	4e-13	-	160998803	160999655	1.01	F11R	F11 receptor [Source:HGNC Symbol;Acc:HGNC:14685]
19	2269458	2269639	ENSG00000167476	5e-45	-	2269458	2269639	1	JSRP1	junctional sarcoplasmic reticulum protein 1 [Source:HGNC Symbol;Acc:HGNC:24963]
1	46310123	46310303	ENSG00000173660	2.5e-29	+	46310123	46310303	1	UQCRH	ubiquinol-cytochrome c reductase hinge protein [Source:HGNC Symbol;Acc:HGNC:12590]
X	49174861	49175191	ENSG00000012211	4e-29	-	49174861	49175191	0.998	PRICKLE3	prickle planar cell polarity protein 3 [Source:HGNC Symbol;Acc:HGNC:6645]
9	133363186	133363851	ENSG00000148248	1e-295	-	133363186	133363851	0.992	SURF4	surfeit 4 [Source:HGNC Symbol;Acc:HGNC:11476]
12	49762106	49763022	ENSG00000139644	1.3e-07	+	49762106	49763022	0.989	TMBIM6	transmembrane BAX inhibitor motif containing 6 [Source:HGNC Symbol;Acc:HGNC:11723]
3	150544090	150545528	ENSG00000120742	1e-210	-	150544090	150545528	0.985	SERP1	stress associated endoplasmic reticulum protein 1 [Source:HGNC Symbol;Acc:HGNC:10759]
7	104668886	104669486	ENSG00000197258	3.2e-47	+	104668886	104669486	0.982	EIF4BP6	eukaryotic translation initiation factor 4B pseudogene 6 [Source:HGNC Symbol;Acc:HGNC:37939]
11	67351459	67351939	ENSG00000175482	1e-299	-	67351459	67351939	0.981	POLD4	DNA polymerase delta 4, accessory subunit [Source:HGNC Symbol;Acc:HGNC:14106]
1	155736987	155738590	ENSG00000132676	0	+	155736987	155738590	0.98	DAP3	death associated protein 3 [Source:HGNC Symbol;Acc:HGNC:2673]
15	73712117	73713436	ENSG00000103855	1e-293	+	73712117	73713436	0.972	CD276	CD276 molecule [Source:HGNC Symbol;Acc:HGNC:19137]
10	101797980	101804015	ENSG00000198408	0	-	101797980	101804015	0.971	OGA	O-GlcNAcase [Source:HGNC Symbol;Acc:HGNC:7056]
9	19376223	19376748	ENSG00000137154	0	-	19376223	19376748	0.97	RPS6	ribosomal protein S6 [Source:HGNC Symbol;Acc:HGNC:10429]
16	69366380	69368426	ENSG00000132604	0	-	69366380	69368426	0.953	TERF2	telomeric repeat binding factor 2 [Source:HGNC Symbol;Acc:HGNC:11729]
3	41238431	41239480	ENSG00000168036	5e-88	+	41238431	41239480	0.952	CTNNB1	catenin beta 1 [Source:HGNC Symbol;Acc:HGNC:2514]
6	27838199	27838375	ENSG00000275221	7.9e-32	-	27838199	27838375	0.938	H2AC15	H2A clustered histone 15 [Source:HGNC Symbol;Acc:HGNC:4726]
19	2269508	2269658	ENSG00000104904	1e-48	+	2269508	2269658	0.936	OAZ1	ornithine decarboxylase antizyme 1 [Source:HGNC Symbol;Acc:HGNC:8095]
10	73771562	73772161	ENSG00000176986	2.5e-18	+	73771562	73772161	0.929	SEC24C	SEC24 homolog C, COPII coat complex component [Source:HGNC Symbol;Acc:HGNC:10705]
7	104668407	104668677	ENSG00000197258	3.2e-28	+	104668407	104668677	0.929	EIF4BP6	eukaryotic translation initiation factor 4B pseudogene 6 [Source:HGNC Symbol;Acc:HGNC:37939]
19	14514798	14515249	ENSG00000132002	6.3e-63	-	14514798	14515249	0.928	DNAJB1	DnaJ heat shock protein family (Hsp40) member B1 [Source:HGNC Symbol;Acc:HGNC:5270]
12	57516192	57517569	ENSG00000166986	1e-113	+	57516192	57517569	0.925	MARS1	methionyl-tRNA synthetase 1 [Source:HGNC Symbol;Acc:HGNC:6898]
16	28842739	28843038	ENSG00000178952	1.6e-71	-	28842739	28843038	0.922	TUFM	Tu translation elongation factor, mitochondrial [Source:HGNC Symbol;Acc:HGNC:12420]
2	24790262	24790500	ENSG00000184924	1.1e-06	-	24790262	24790500	0.918	PTRHD1	peptidyl-tRNA hydrolase domain containing 1 [Source:HGNC Symbol;Acc:HGNC:33782]
11	62662816	62664976	ENSG00000278615	0	-	62662816	62664976	0.917	C11orf98	chromosome 11 open reading frame 98 [Source:HGNC Symbol;Acc:HGNC:51238]
2	27070471	27071354	ENSG00000228474	1.6e-84	-	27070471	27071354	0.916	OST4	oligosaccharyltransferase complex subunit 4, non-catalytic [Source:HGNC Symbol;Acc:HGNC:32483]
7	97852094	97852393	ENSG00000070669	1e-103	-	97852094	97852393	0.905	ASNS	asparagine synthetase (glutamine-hydrolyzing) [Source:HGNC Symbol;Acc:HGNC:753]
17	28648583	28655305	ENSG00000132581	0	-	28648583	28655305	0.9	SDF2	stromal cell derived factor 2 [Source:HGNC Symbol;Acc:HGNC:10675]
16	74305308	74306080	ENSG00000103035	4e-84	+	74305308	74306080	0.896	PSMD7	proteasome 26S subunit, non-ATPase 7 [Source:HGNC Symbol;Acc:HGNC:9565]
8	22417819	22420164	ENSG00000104635	0	+	22417819	22420164	0.888	SLC39A14	solute carrier family 39 member 14 [Source:HGNC Symbol;Acc:HGNC:20858]
6	170535119	170535360	ENSG00000008018	1e-21	-	170535119	170535360	0.884	PSMB1	proteasome 20S subunit beta 1 [Source:HGNC Symbol;Acc:HGNC:9537]
X	154443317	154443467	ENSG00000203879	1e-16	+	154443317	154443467	0.88	GDI1	GDP dissociation inhibitor 1 [Source:HGNC Symbol;Acc:HGNC:4226]
17	51170040	51171744	ENSG00000011052	1e-143	+	51170040	51171744	0.88	NME1-NME2	NME1-NME2 readthrough [Source:HGNC Symbol;Acc:HGNC:33531]
17	51170039	51171744	ENSG00000243678	1e-143	+	51170039	51171744	0.877	NME2	NME/NM23 nucleoside diphosphate kinase 2 [Source:HGNC Symbol;Acc:HGNC:7850]
11	62662816	62667244	ENSG00000162194	0	-	62662816	62667244	0.873	LBHD1	LBH domain containing 1 [Source:HGNC Symbol;Acc:HGNC:28351]
3	141745203	141745771	ENSG00000114125	2.5e-90	+	141745203	141745771	0.87	RNF7	ring finger protein 7 [Source:HGNC Symbol;Acc:HGNC:10070]
5	176389434	176389761	ENSG00000146066	1e-157	+	176389434	176389761	0.866	HIGD2A	HIG1 hypoxia inducible domain family member 2A [Source:HGNC Symbol;Acc:HGNC:28311]
3	133575099	133587549	ENSG00000091527	1e-15	+	133575099	133587549	0.863	CDV3	CDV3 homolog [Source:HGNC Symbol;Acc:HGNC:26928]
1	183243149	183244139	ENSG00000058085	1e-143	+	183243149	183244139	0.861	LAMC2	laminin subunit gamma 2 [Source:HGNC Symbol;Acc:HGNC:6493]
20	34511764	34540748	ENSG00000078747	2e-76	+	34511764	34540748	0.859	ITCH	itchy E3 ubiquitin protein ligase [Source:HGNC Symbol;Acc:HGNC:13890]
18	3255760	3256236	ENSG00000101608	0	+	3255760	3256236	0.852	MYL12A	myosin light chain 12A [Source:HGNC Symbol;Acc:HGNC:16701]
8	124549803	124550014	ENSG00000147684	1.6e-07	+	124549803	124550014	0.846	NDUFB9	NADH:ubiquinone oxidoreductase subunit B9 [Source:HGNC Symbol;Acc:HGNC:7704]
9	19376807	19378799	ENSG00000137154	1e-184	-	19376807	19378799	0.844	RPS6	ribosomal protein S6 [Source:HGNC Symbol;Acc:HGNC:10429]
5	140703964	140705907	ENSG00000146007	1e-149	+	140703964	140705907	0.84	ZMAT2	zinc finger matrin-type 2 [Source:HGNC Symbol;Acc:HGNC:26433]
17	7243620	7244585	ENSG00000175826	1e-180	-	7243620	7244585	0.822	CTDNEP1	CTD nuclear envelope phosphatase 1 [Source:HGNC Symbol;Acc:HGNC:19085]
1	109237257	109238182	ENSG00000031698	0	+	109237257	109238182	0.807	SARS1	seryl-tRNA synthetase 1 [Source:HGNC Symbol;Acc:HGNC:10537]
12	122981613	122982166	ENSG00000182196	1e-201	+	122981613	122982166	0.803	ARL6IP4	ADP ribosylation factor like GTPase 6 interacting protein 4 [Source:HGNC Symbol;Acc:HGNC:18076]
1	633843	634110	ENSG00000248527	1e-82	+	633843	634110	0.798	MTATP6P1	MT-ATP6 pseudogene 1 [Source:HGNC Symbol;Acc:HGNC:44575]
17	7259902	7260200	ENSG00000181885	1.6e-08	-	7259902	7260200	0.791	CLDN7	claudin 7 [Source:HGNC Symbol;Acc:HGNC:2049]
16	84975641	84977115	ENSG00000153786	1e-236	-	84975641	84977115	0.785	ZDHHC7	zinc finger DHHC-type palmitoyltransferase 7 [Source:HGNC Symbol;Acc:HGNC:18459]
12	62965558	62965852	ENSG00000139239	1.3e-56	+	62965558	62965852	0.785	RPL14P1	ribosomal protein L14 pseudogene 1 [Source:HGNC Symbol;Acc:HGNC:31384]
X	52832703	52833331	ENSG00000224781	1e-259	-	52832703	52833331	0.778	EIF4A2P4	eukaryotic translation initiation factor 4A2 pseudogene 4 [Source:HGNC Symbol;Acc:HGNC:45101]
MT	8030	8269	ENSG00000198712	0	+	8030	8269	0.777	MT-CO2	mitochondrially encoded cytochrome c oxidase II [Source:HGNC Symbol;Acc:HGNC:7421]
X	12976808	12977227	ENSG00000205542	0	+	12976808	12977227	0.77	TMSB4X	thymosin beta 4 X-linked [Source:HGNC Symbol;Acc:HGNC:11881]
22	39521732	39521971	ENSG00000128272	1e-194	+	39521732	39521971	0.767	ATF4	activating transcription factor 4 [Source:HGNC Symbol;Acc:HGNC:786]
16	4454922	4455936	ENSG00000103423	1e-128	+	4454922	4455936	0.765	DNAJA3	DnaJ heat shock protein family (Hsp40) member A3 [Source:HGNC Symbol;Acc:HGNC:11808]
MT	11956	12137	ENSG00000198886	1e-185	+	11956	12137	0.76	MT-ND4	mitochondrially encoded NADH:ubiquinone oxidoreductase core subunit 4 [Source:HGNC Symbol;Acc:HGNC:7459]
19	38729972	38730333	ENSG00000130402	1e-138	+	38729972	38730333	0.757	ACTN4	actinin alpha 4 [Source:HGNC Symbol;Acc:HGNC:166]
17	58345886	58347553	ENSG00000213246	0	-	58345886	58347553	0.753	SUPT4H1	SPT4 homolog, DSIF elongation factor subunit [Source:HGNC Symbol;Acc:HGNC:11467]
22	37010858	37018862	ENSG00000128311	5e-28	-	37010858	37018862	0.752	TST	thiosulfate sulfurtransferase [Source:HGNC Symbol;Acc:HGNC:12388]
6	33289629	33290450	ENSG00000204220	1e-121	+	33289629	33290450	0.744	PFDN6	prefoldin subunit 6 [Source:HGNC Symbol;Acc:HGNC:4926]
1	109213917	109224025	ENSG00000031698	1e-181	+	109213917	109224025	0.743	SARS1	seryl-tRNA synthetase 1 [Source:HGNC Symbol;Acc:HGNC:10537]
11	112085128	112086798	ENSG00000150779	1e-146	-	112085128	112086798	0.741	TIMM8B	translocase of inner mitochondrial membrane 8 homolog B [Source:HGNC Symbol;Acc:HGNC:11818]
15	24909169	24909408	ENSG00000241061	2.5e-13	-	24909169	24909408	0.725	RPL5P1	ribosomal protein L5 pseudogene 1 [Source:HGNC Symbol;Acc:HGNC:10361]
16	4505512	4509570	ENSG00000103415	5e-78	+	4505512	4509570	0.717	HMOX2	heme oxygenase 2 [Source:HGNC Symbol;Acc:HGNC:5014]
16	61055444	61055650	ENSG00000224631	1e-149	-	61055444	61055650	0.714	RPS27AP16	RPS27A pseudogene 16 [Source:HGNC Symbol;Acc:HGNC:36855]
3	129171171	129171321	ENSG00000169714	1e-07	-	129171171	129171321	0.713	CNBP	CCHC-type zinc finger nucleic acid binding protein [Source:HGNC Symbol;Acc:HGNC:13164]
1	34784814	34786220	ENSG00000188910	1e-219	+	34784814	34786220	0.71	GJB3	gap junction protein beta 3 [Source:HGNC Symbol;Acc:HGNC:4285]
11	5268344	5268549	ENSG00000213931	2e-10	-	5268344	5268549	0.689	HBE1	hemoglobin subunit epsilon 1 [Source:HGNC Symbol;Acc:HGNC:4830]
17	75320134	75321688	ENSG00000177885	1e-242	-	75320134	75321688	0.687	GRB2	growth factor receptor bound protein 2 [Source:HGNC Symbol;Acc:HGNC:4566]
20	44466563	44466814	ENSG00000226243	5e-84	-	44466563	44466814	0.685	RPL37AP1	ribosomal protein L37a pseudogene 1 [Source:HGNC Symbol;Acc:HGNC:16548]
9	34635316	34635882	ENSG00000147955	0	-	34635316	34635882	0.682	SIGMAR1	sigma non-opioid intracellular receptor 1 [Source:HGNC Symbol;Acc:HGNC:8157]
3	23919344	23919524	ENSG00000174748	4e-43	+	23919344	23919524	0.678	RPL15	ribosomal protein L15 [Source:HGNC Symbol;Acc:HGNC:10306]
3	185417554	185417823	ENSG00000229638	5e-39	-	185417554	185417823	0.669	RPL4P4	ribosomal protein L4 pseudogene 4 [Source:HGNC Symbol;Acc:HGNC:36179]
14	103912287	103912647	ENSG00000156411	0	-	103912287	103912647	0.666	ATP5MJ	ATP synthase membrane subunit j [Source:HGNC Symbol;Acc:HGNC:1188]
X	154442481	154442721	ENSG00000203879	2e-34	+	154442481	154442721	0.662	GDI1	GDP dissociation inhibitor 1 [Source:HGNC Symbol;Acc:HGNC:4226]
2	203190925	203191277	ENSG00000204196	3.2e-69	+	203190925	203191277	0.662	RPL12P16	ribosomal protein L12 pseudogene 16 [Source:HGNC Symbol;Acc:HGNC:36926]
MT	12336	12693	ENSG00000198786	0	+	12336	12693	0.662	MT-ND5	mitochondrially encoded NADH:ubiquinone oxidoreductase core subunit 5 [Source:HGNC Symbol;Acc:HGNC:7461]
16	61055428	61055667	ENSG00000224631	1e-210	-	61055428	61055667	0.656	RPS27AP16	RPS27A pseudogene 16 [Source:HGNC Symbol;Acc:HGNC:36855]
20	34531197	34540808	ENSG00000125971	2.5e-74	+	34531197	34540808	0.648	DYNLRB1	dynein light chain roadblock-type 1 [Source:HGNC Symbol;Acc:HGNC:15468]
15	59768704	59769117	ENSG00000234797	1e-181	+	59768704	59769117	0.646	RPS3AP6	RPS3A pseudogene 6 [Source:HGNC Symbol;Acc:HGNC:18630]
4	6640657	6641284	ENSG00000179010	0	+	6640657	6641284	0.643	MRFAP1	Morf4 family associated protein 1 [Source:HGNC Symbol;Acc:HGNC:24549]
7	128747710	128754583	ENSG00000128595	1e-183	+	128747710	128754583	0.637	CALU	calumenin [Source:HGNC Symbol;Acc:HGNC:1458]
4	78181248	78181899	ENSG00000249565	1e-151	-	78181248	78181899	0.632	SERBP1P5	SERPINE1 mRNA binding protein 1 pseudogene 5 [Source:HGNC Symbol;Acc:HGNC:44632]
2	203190924	203191285	ENSG00000144426	6.3e-62	+	203190924	203191285	0.626	NBEAL1	neurobeachin like 1 [Source:HGNC Symbol;Acc:HGNC:20681]
20	21166233	21166373	ENSG00000214535	4e-36	-	21166233	21166373	0.613	RPS15AP1	ribosomal protein S15a pseudogene 1 [Source:HGNC Symbol;Acc:HGNC:16598]
18	3277831	3278132	ENSG00000118680	1.3e-81	+	3277831	3278132	0.607	MYL12B	myosin light chain 12B [Source:HGNC Symbol;Acc:HGNC:29827]
5	173020531	173034909	ENSG00000113732	0	+	173020531	173034909	0.601	ATP6V0E1	ATPase H+ transporting V0 subunit e1 [Source:HGNC Symbol;Acc:HGNC:863]
17	39204480	39204780	ENSG00000108298	0	+	39204480	39204780	0.572	RPL19	ribosomal protein L19 [Source:HGNC Symbol;Acc:HGNC:10312]
MT	7585	7942	ENSG00000198712	0	+	7585	7942	0.566	MT-CO2	mitochondrially encoded cytochrome c oxidase II [Source:HGNC Symbol;Acc:HGNC:7421]
6	31268748	31269480	ENSG00000204525	0	-	31268748	31269480	0.564	HLA-C	major histocompatibility complex, class I, C [Source:HGNC Symbol;Acc:HGNC:4933]
14	23095504	23098603	ENSG00000179933	0	+	23095504	23098603	0.563	C14orf119	chromosome 14 open reading frame 119 [Source:HGNC Symbol;Acc:HGNC:20270]
12	120440412	120440737	ENSG00000111775	0	+	120440412	120440737	0.563	COX6A1	cytochrome c oxidase subunit 6A1 [Source:HGNC Symbol;Acc:HGNC:2277]
19	16128043	16133726	ENSG00000167461	1e-139	+	16128043	16133726	0.56	RAB8A	RAB8A, member RAS oncogene family [Source:HGNC Symbol;Acc:HGNC:7007]
12	120438794	120440730	ENSG00000111775	0	+	120438794	120440730	0.548	COX6A1	cytochrome c oxidase subunit 6A1 [Source:HGNC Symbol;Acc:HGNC:2277]
19	41864863	41871404	ENSG00000105372	1e-116	+	41864863	41871404	0.542	RPS19	ribosomal protein S19 [Source:HGNC Symbol;Acc:HGNC:10402]
MT	13345	14148	ENSG00000198786	0	+	13345	14148	0.539	MT-ND5	mitochondrially encoded NADH:ubiquinone oxidoreductase core subunit 5 [Source:HGNC Symbol;Acc:HGNC:7461]
5	10680067	10680786	ENSG00000112977	1e-221	-	10680067	10680786	0.533	DAP	death associated protein [Source:HGNC Symbol;Acc:HGNC:2672]
5	178055848	178056239	ENSG00000204677	0	+	178055848	178056239	0.53	FAM153CP	family with sequence similarity 153 member C, pseudogene [Source:HGNC Symbol;Acc:HGNC:33936]
MT	8526	9207	ENSG00000198899	0	+	8526	9207	0.529	MT-ATP6	mitochondrially encoded ATP synthase membrane subunit 6 [Source:HGNC Symbol;Acc:HGNC:7414]
19	52143071	52143336	ENSG00000243680	3.2e-73	+	52143071	52143336	0.514	RPL37P23	ribosomal protein L37 pseudogene 23 [Source:HGNC Symbol;Acc:HGNC:37003]
17	50087716	50090271	ENSG00000005884	0	+	50087716	50090271	0.507	ITGA3	integrin subunit alpha 3 [Source:HGNC Symbol;Acc:HGNC:6139]
X	92676518	92676780	ENSG00000225912	1e-106	-	92676518	92676780	0.494	RPL26P36	ribosomal protein L26 pseudogene 36 [Source:HGNC Symbol;Acc:HGNC:36685]
10	45988821	46003742	ENSG00000265354	1e-261	+	45988821	46003742	0.484	TIMM23	translocase of inner mitochondrial membrane 23 [Source:HGNC Symbol;Acc:HGNC:17312]
16	89562833	89563493	ENSG00000167526	0	+	89562833	89563493	0.484	RPL13	ribosomal protein L13 [Source:HGNC Symbol;Acc:HGNC:10303]
12	108568979	108569219	ENSG00000136003	4e-21	+	108568979	108569219	0.47	ISCU	iron-sulfur cluster assembly enzyme [Source:HGNC Symbol;Acc:HGNC:29882]
MT	15360	15887	ENSG00000198727	0	+	15360	15887	0.45	MT-CYB	mitochondrially encoded cytochrome b [Source:HGNC Symbol;Acc:HGNC:7427]
MT	14148	14673	ENSG00000198695	0	-	14148	14673	0.437	MT-ND6	mitochondrially encoded NADH:ubiquinone oxidoreductase core subunit 6 [Source:HGNC Symbol;Acc:HGNC:7462]
6	4890073	4935685	ENSG00000153046	0	+	4890073	4935685	0.435	CDYL	chromodomain Y like [Source:HGNC Symbol;Acc:HGNC:1811]
12	132825700	132825900	ENSG00000232888	2e-65	+	132825700	132825900	0.427	RPS11P5	ribosomal protein S11 pseudogene 5 [Source:HGNC Symbol;Acc:HGNC:36312]
19	48873290	48874838	ENSG00000087074	1e-256	+	48873290	48874838	0.424	PPP1R15A	protein phosphatase 1 regulatory subunit 15A [Source:HGNC Symbol;Acc:HGNC:14375]
MT	10759	11359	ENSG00000198886	0	+	10759	11359	0.421	MT-ND4	mitochondrially encoded NADH:ubiquinone oxidoreductase core subunit 4 [Source:HGNC Symbol;Acc:HGNC:7459]
19	5691307	5691785	ENSG00000130255	1e-232	+	5691307	5691785	0.419	RPL36	ribosomal protein L36 [Source:HGNC Symbol;Acc:HGNC:13631]
6	26055739	26056178	ENSG00000187837	1e-290	-	26055739	26056178	0.416	H1-2	H1.2 linker histone, cluster member [Source:HGNC Symbol;Acc:HGNC:4716]
MT	4558	5511	ENSG00000198763	0	+	4558	5511	0.398	MT-ND2	mitochondrially encoded NADH:ubiquinone oxidoreductase core subunit 2 [Source:HGNC Symbol;Acc:HGNC:7456]
15	66499184	66499752	ENSG00000174444	0	-	66499184	66499752	0.36	RPL4	ribosomal protein L4 [Source:HGNC Symbol;Acc:HGNC:10353]
X	103676387	103678579	ENSG00000123562	0	-	103676387	103678579	0.295	MORF4L2	mortality factor 4 like 2 [Source:HGNC Symbol;Acc:HGNC:16849]
15	64155777	64156256	ENSG00000157734	0	+	64155777	64156256	0.261	SNX22	sorting nexin 22 [Source:HGNC Symbol;Acc:HGNC:16315]
15	64155799	64156977	ENSG00000166794	0	-	64155799	64156977	0.261	PPIB	peptidylprolyl isomerase B [Source:HGNC Symbol;Acc:HGNC:9255]
22	39522177	39522683	ENSG00000128272	0	+	39522177	39522683	0.254	ATF4	activating transcription factor 4 [Source:HGNC Symbol;Acc:HGNC:786]
